# Supplementary material for: Best practices for portfolio optimization by quantum computing, experimented on real quantum devices
Source: Sci Rep. 2023 Nov 8;13:19434. doi: 10.1038/s41598-023-45392-w (PMC10632408; doi:10.1038/s41598-023-45392-w)
Supplement: Supplementary file 1 — Supplementary Information 1. [file 41598_2023_45392_MOESM1_ESM.csv]

Date	AAPL	IBM	NFLX	TSLA
2011-12-23	12.26006031036377	116.12181091308594	10.374285697937012	1.8600000143051147
2011-12-27	12.357327461242676	116.24751281738281	10.085714340209961	1.9046670198440552
2011-12-28	12.239082336425781	115.64418029785156	9.885713577270508	1.9006669521331787
2011-12-29	12.314467430114746	117.02063751220703	9.899999618530273	1.9153330326080322
2011-12-30	12.310819625854492	115.57501983642578	9.898571014404297	1.9040000438690186
2012-01-03	12.500191688537598	117.09606170654297	10.319999694824219	1.871999979019165
2012-01-04	12.567370414733887	116.61837768554688	11.492856979370117	1.8473329544067383
2012-01-05	12.706893920898438	116.06524658203125	11.328571319580078	1.8079999685287476
2012-01-06	12.839729309082031	114.73275756835938	12.327142715454102	1.7940000295639038
2012-01-09	12.81936264038086	114.1356430053711	14.025713920593262	1.8166669607162476
2012-01-10	12.86526107788086	113.95968627929688	13.6899995803833	1.841333031654358
2012-01-11	12.844289779663086	114.59449768066406	13.164285659790039	1.8819999694824219
2012-01-12	12.809027671813965	113.48194885253906	13.164285659790039	1.8833329677581787
2012-01-13	12.76099967956543	112.60832214355469	13.482856750488281	1.519333004951477
2012-01-17	12.90964412689209	113.13627624511719	13.531429290771484	1.773332953453064
2012-01-18	13.043693542480469	113.80883026123047	14.077142715454102	1.7873330116271973
2012-01-19	13.002354621887207	113.463134765625	14.779999732971191	1.784000039100647
2012-01-20	12.775893211364746	118.49140167236328	14.319999694824219	1.773332953453064
2012-01-23	12.992019653320312	119.40910339355469	13.422857284545898	1.7846670150756836
2012-01-24	12.779240608215332	120.63469696044922	13.238571166992188	1.8279999494552612
2012-01-25	13.577162742614746	120.50899505615234	13.577142715454102	1.8646670579910278
2012-01-26	13.515460968017578	120.03761291503906	16.572856903076172	1.929332971572876
2012-01-27	13.5960111618042	119.71077728271484	17.68428611755371	1.9553329944610596
2012-01-30	13.770182609558105	120.99298095703125	17.91857147216797	1.9713330268859863
2012-01-31	13.875659942626953	121.05581665039062	17.171428680419922	1.937999963760376
2012-02-01	13.86684513092041	121.06838989257812	17.567142486572266	1.972000002861023
2012-02-02	13.834322929382324	120.38333129882812	17.71428680419922	2.016666889190674
2012-02-03	13.972931861877441	121.70951080322266	18.06142807006836	2.076667070388794
2012-02-06	14.10333251953125	121.19412231445312	18.46428680419922	2.119999885559082
2012-02-07	14.251067161560059	121.5272216796875	18.268571853637695	2.1066670417785645
2012-02-08	14.489680290222168	121.74805450439453	17.71428680419922	2.128667116165161
2012-02-09	14.990926742553711	121.86162567138672	17.834285736083984	2.171999931335449
2012-02-10	14.998529434204102	121.41362762451172	17.704286575317383	2.0733330249786377
2012-02-13	15.277576446533203	121.53982543945312	16.899999618530273	2.0993330478668213
2012-02-14	15.486096382141113	121.28742980957031	17.58142852783203	2.2113330364227295
2012-02-15	15.127721786499023	121.30635833740234	17.437143325805664	2.240000009536743
2012-02-16	15.265717506408691	121.79226684570312	17.415714263916016	2.2786669731140137
2012-02-17	15.262982368469238	122.04458618164062	17.407142639160156	2.3313329219818115
2012-02-21	15.649942398071289	122.02567291259766	16.77142906188965	2.299999952316284
2012-02-22	15.594916343688965	122.32855224609375	16.05714225769043	2.2813329696655273
2012-02-23	15.696752548217773	124.6884765625	16.141429901123047	2.302000045776367
2012-02-24	15.87974739074707	124.78309631347656	15.95285701751709	2.25
2012-02-27	15.981568336486816	124.63798522949219	15.630000114440918	2.2413330078125
2012-02-28	16.274904251098633	124.92190551757812	16.18857192993164	2.253999948501587
2012-02-29	16.488597869873047	124.1332015991211	15.818571090698242	2.2273330688476562
2012-03-01	16.550294876098633	124.63798522949219	16.10714340209961	2.2939999103546143
2012-03-02	16.571882247924805	125.44561767578125	16.44285774230957	2.2693328857421875
2012-03-05	16.206510543823242	126.61292266845703	15.829999923706055	2.251332998275757
2012-03-06	16.118356704711914	124.46757507324219	15.304286003112793	2.2073330879211426
2012-03-07	16.13142967224121	124.78939056396484	15.027142524719238	2.2079999446868896
2012-03-08	16.474924087524414	126.07660675048828	15.438570976257324	2.204667091369629
2012-03-09	16.571582794189453	126.58772277832031	15.59000015258789	2.315999984741211
2012-03-12	16.779193878173828	126.82750701904297	15.171428680419922	2.4006669521331787
2012-03-13	17.26857566833496	128.58163452148438	15.192856788635254	2.4059998989105225
2012-03-14	17.921520233154297	129.17469787597656	15.035714149475098	2.3526670932769775
2012-03-15	17.799314498901367	129.98240661621094	15.738571166992188	2.3333330154418945
2012-03-16	17.79961585998535	129.9887237548828	15.708571434020996	2.3546669483184814
2012-03-19	18.271686553955078	129.8057098388672	16.332857131958008	2.3320000171661377
2012-03-20	18.419416427612305	128.878173828125	16.431428909301758	2.330667018890381
2012-03-21	18.314239501953125	129.1558380126953	17.157142639160156	2.3433330059051514
2012-03-22	18.218189239501953	129.6605987548828	16.961429595947266	2.293333053588867
2012-03-23	18.118179321289062	129.65426635742188	17.170000076293945	2.2720000743865967
2012-03-26	18.450422286987305	131.0992431640625	17.427143096923828	2.493333101272583
2012-03-27	18.67840003967285	130.72694396972656	17.238571166992188	2.5293331146240234
2012-03-28	18.773847579956055	130.7963409423828	16.972856521606445	2.5233330726623535
2012-03-29	18.5379695892334	131.41470336914062	16.435714721679688	2.4886670112609863
2012-03-30	18.224573135375977	131.65452575683594	16.43428611755371	2.4826669692993164
2012-04-02	18.80455207824707	132.17190551757812	16.281429290771484	2.438667058944702
2012-04-03	19.129501342773438	132.1908416748047	16.137142181396484	2.5339999198913574
2012-04-04	18.97720718383789	130.01393127441406	15.751428604125977	2.3333330154418945
2012-04-05	19.262025833129883	129.64797973632812	15.785714149475098	2.2986669540405273
2012-04-09	19.33953285217285	129.3135528564453	15.239999771118164	2.2100000381469727
2012-04-10	19.10274314880371	127.66670227050781	14.5600004196167	2.1640000343322754
2012-04-11	19.034658432006836	127.82443237304688	14.258570671081543	2.2060000896453857
2012-04-12	18.930387496948242	129.55331420898438	14.894286155700684	2.22933292388916
2012-04-13	18.397228240966797	127.96324920654297	14.881428718566895	2.239332914352417
2012-04-16	17.63425636291504	127.91275024414062	14.449999809265137	2.1500000953674316
2012-04-17	18.533100128173828	130.89727783203125	15.28857135772705	2.1493330001831055
2012-04-18	18.491758346557617	126.27854919433594	15.279999732971191	2.177333116531372
2012-04-19	17.856464385986328	125.8873291015625	15.29857063293457	2.2106668949127197
2012-04-20	17.416919708251953	125.94410705566406	15.158571243286133	2.2106668949127197
2012-04-23	17.378015518188477	125.32574462890625	14.54857063293457	2.129333019256592
2012-04-24	17.0308780670166	126.1965103149414	12.525713920593262	2.121332883834839
2012-04-25	18.542224884033203	128.4490966796875	12.335714340209961	2.194000005722046
2012-04-26	18.472309112548828	129.7174072265625	12.152856826782227	2.2326669692993164
2012-04-27	18.32944107055664	130.4934844970703	11.962857246398926	2.2226669788360596
2012-04-30	17.75128936767578	130.663818359375	11.44857120513916	2.208667039871216
2012-05-01	17.695051193237305	131.24432373046875	11.622857093811035	2.252000093460083
2012-05-02	17.812088012695312	131.2822265625	11.747142791748047	2.262666940689087
2012-05-03	17.68562889099121	130.76480102539062	10.852856636047363	2.1640000343322754
2012-05-04	17.18195343017578	129.34507751464844	10.44857120513916	2.121999979019165
2012-05-07	17.310527801513672	128.5626678466797	10.492856979370117	2.1646668910980225
2012-05-08	17.271015167236328	127.66294860839844	10.398571014404297	2.012666940689087
2012-05-09	17.301410675048828	127.50450897216797	10.621429443359375	2.003999948501587
2012-05-10	17.342145919799805	127.10530090332031	10.34571361541748	2.1973330974578857
2012-05-11	17.22632598876953	127.46653747558594	11.054286003112793	2.1500000953674316
2012-05-14	16.96826171875	126.37033081054688	10.994285583496094	2.003999948501587
2012-05-15	16.814754486083984	126.11690521240234	11.068571090698242	1.9620000123977661
2012-05-16	16.5992431640625	126.55412292480469	10.600000381469727	1.9453330039978027
2012-05-17	16.114097595214844	125.38821411132812	10.281429290771484	1.9046670198440552
2012-05-18	16.12200927734375	124.11463928222656	9.994285583496094	1.8373329639434814
2012-05-21	17.061275482177734	125.30585479736328	10.248571395874023	1.9179999828338623
2012-05-22	16.93025779724121	124.71024322509766	9.672857284545898	2.053333044052124
2012-05-23	17.343366622924805	124.2667236328125	10.272856712341309	2.068000078201294
2012-05-24	17.184078216552734	124.2476806640625	10.03857135772705	2.018666982650757
2012-05-25	17.09197425842285	123.11347961425781	10.031429290771484	1.987333059310913
2012-05-29	17.39533805847168	124.48213958740234	9.920000076293945	2.1126670837402344
2012-05-30	17.605079650878906	123.25920104980469	9.619999885559082	2.0273330211639404
2012-05-31	17.561309814453125	122.2264175415039	9.062856674194336	1.9666670560836792
2012-06-01	17.052459716796875	119.80597686767578	8.992856979370117	1.8766670227050781
2012-06-04	17.152769088745117	119.4638442993164	9.285714149475098	1.858667016029358
2012-06-05	17.108386993408203	119.88200378417969	9.261428833007812	1.8606669902801514
2012-06-06	17.37071990966797	122.91706848144531	9.411429405212402	1.9479999542236328
2012-06-07	17.378618240356445	123.20220947265625	9.234286308288574	1.9286669492721558
2012-06-08	17.640031814575195	123.6457748413086	9.377142906188965	2.0053329467773438
2012-06-11	17.361909866333008	121.97933197021484	9.0	1.9413330554962158
2012-06-12	17.513582229614258	123.27192687988281	9.002857208251953	1.9773329496383667
2012-06-13	17.39200210571289	122.35319519042969	8.975713729858398	1.9846669435501099
2012-06-14	17.37284278869629	123.62041473388672	8.95142936706543	1.9593329429626465
2012-06-15	17.451885223388672	126.15491485595703	9.398571014404297	1.99399995803833
2012-06-18	17.805997848510742	125.64165496826172	9.532856941223145	2.122667074203491
2012-06-19	17.85555648803711	126.04718017578125	9.975713729858398	2.1393330097198486
2012-06-20	17.804790496826172	125.95214080810547	9.737142562866211	2.252000093460083
2012-06-21	17.559476852416992	122.53687286376953	9.40571403503418	2.1459999084472656
2012-06-22	17.69414520263672	122.73335266113281	9.694286346435547	2.25266695022583
2012-06-25	17.34974479675293	122.20103454589844	9.575714111328125	2.2073330879211426
2012-06-26	17.388042449951172	121.62444305419922	9.54285717010498	2.107332944869995
2012-06-27	17.46312141418457	122.2898178100586	9.498571395874023	2.130666971206665
2012-06-28	17.297456741333008	121.2760009765625	9.622857093811035	2.0940001010894775
2012-06-29	17.75189971923828	123.92457580566406	9.784285545349121	2.0859999656677246
2012-07-02	18.01087760925293	124.08296203613281	9.692856788635254	2.0266671180725098
2012-07-03	18.220317840576172	124.14630126953125	10.291428565979004	2.0439999103546143
2012-07-05	18.540401458740234	123.74079895019531	11.674285888671875	2.0820000171661377
2012-07-06	18.41698455810547	121.28235626220703	11.69857120513916	2.065999984741211
2012-07-09	18.66046142578125	120.17984771728516	11.855713844299316	2.0993330478668213
2012-07-10	18.487810134887695	118.01912689208984	11.46142864227295	2.0846669673919678
2012-07-11	18.372907638549805	117.37919616699219	11.662857055664062	2.1006669998168945
2012-07-12	18.204818725585938	116.01058197021484	12.138570785522461	2.180000066757202
2012-07-13	18.389328002929688	117.8607406616211	12.128570556640625	2.2833330631256104
2012-07-16	18.44829559326172	117.08771514892578	11.854286193847656	2.3973329067230225
2012-07-17	18.449209213256836	116.36538696289062	11.682856559753418	2.2233328819274902
2012-07-18	18.42853546142578	119.28005981445312	11.609999656677246	2.1433329582214355
2012-07-19	18.673526763916016	123.77245330810547	11.874285697937012	2.1513330936431885
2012-07-20	18.368967056274414	121.94129943847656	11.688570976257324	2.119333028793335
2012-07-23	18.35466957092285	120.91483306884766	11.420000076293945	2.0439999103546143
2012-07-24	18.266210556030273	120.60433197021484	11.484286308288574	1.9893330335617065
2012-07-25	17.47740364074707	121.07323455810547	8.611429214477539	1.9299999475479126
2012-07-26	17.47467803955078	122.8917236328125	8.144286155700684	1.8753329515457153
2012-07-27	17.787158966064453	124.4377212524414	8.417142868041992	1.9673329591751099
2012-07-30	18.08717918395996	124.62153625488281	8.25	1.8233330249786377
2012-07-31	18.56531524658203	124.177978515625	8.121429443359375	1.8279999494552612
2012-08-01	18.44525146484375	123.67110443115234	7.785714149475098	1.75
2012-08-02	18.475040435791016	123.20858001708984	7.695713996887207	1.7400000095367432
2012-08-03	18.71548843383789	125.78740692138672	7.7014288902282715	1.8179999589920044
2012-08-06	18.923702239990234	125.93948364257812	8.1128568649292	1.8846670389175415
2012-08-07	18.87384796142578	126.68080139160156	8.271429061889648	2.016666889190674
2012-08-08	18.84193229675293	126.64895629882812	8.257143020629883	1.9393329620361328
2012-08-09	18.949392318725586	126.26084899902344	8.272856712341309	1.9606670141220093
2012-08-10	18.979005813598633	126.8144760131836	8.557143211364746	1.996000051498413
2012-08-13	19.232383728027344	126.63629150390625	8.558570861816406	2.078000068664551
2012-08-14	19.28397560119629	126.17808532714844	8.822856903076172	1.9613330364227295
2012-08-15	19.257720947265625	126.24811553955078	9.037142753601074	1.9600000381469727
2012-08-16	19.425931930541992	127.8007583618164	9.187143325805664	2.0199999809265137
2012-08-17	19.78523826599121	128.0425567626953	9.098570823669434	2.000667095184326
2012-08-20	20.305429458618164	127.58438110351562	9.177143096923828	1.9673329591751099
2012-08-21	20.02793312072754	126.40716552734375	9.371429443359375	1.9406670331954956
2012-08-22	20.418987274169922	125.51632690429688	9.342857360839844	1.9966670274734497
2012-08-23	20.228506088256836	124.530029296875	9.149999618530273	2.0486669540405273
2012-08-24	20.24651527404785	125.84722900390625	9.022856712341309	1.9666670560836792
2012-08-27	20.62688636779785	124.52368927001953	8.912857055664062	1.8880000114440918
2012-08-28	20.600017547607422	124.00186920166016	8.992856979370117	1.9126670360565186
2012-08-29	20.559415817260742	124.13548278808594	9.062856674194336	1.8940000534057617
2012-08-30	20.2663516998291	123.04734802246094	8.640000343322754	1.8940000534057617
2012-08-31	20.308176040649414	123.98912048339844	8.531429290771484	1.901332974433899
2012-09-04	20.605207443237305	123.79183959960938	7.989999771118164	1.8760000467300415
2012-09-05	20.460506439208984	124.11001586914062	7.851428985595703	1.8626669645309448
2012-09-06	20.644899368286133	126.69354248046875	8.092857360839844	1.9033329486846924
2012-09-07	20.77219581604004	126.94808197021484	8.09428596496582	1.9566669464111328
2012-09-10	20.23185920715332	127.87075805664062	7.9885711669921875	1.824666976928711
2012-09-11	20.16621971130371	129.34707641601562	8.165714263916016	1.8533329963684082
2012-09-12	20.447078704833984	129.6651611328125	8.172857284545898	1.8853329420089722
2012-09-13	20.849740982055664	131.3133087158203	8.285714149475098	1.9653329849243164
2012-09-14	21.103111267089844	131.59963989257812	8.645713806152344	2.0260000228881836
2012-09-17	21.36259651184082	131.81602478027344	8.145713806152344	2.169332981109619
2012-09-18	21.427627563476562	131.7650909423828	8.008570671081543	2.0893330574035645
2012-09-19	21.433427810668945	131.35784912109375	8.148571014404297	2.069999933242798
2012-09-20	21.329635620117188	131.1988067626953	8.39142894744873	2.059999942779541
2012-09-21	21.37205696105957	131.0714569091797	8.255714416503906	2.001332998275757
2012-09-24	21.088151931762695	130.6324462890625	8.055713653564453	2.0439999103546143
2012-09-25	20.561561584472656	130.43515014648438	7.685713768005371	1.843999981880188
2012-09-26	20.306350708007812	129.81155395507812	7.87571382522583	1.8359999656677246
2012-09-27	20.7990665435791	131.0269775390625	7.935713768005371	1.8993330001831055
2012-09-28	20.364959716796875	132.0069122314453	7.7771430015563965	1.9520000219345093
2012-10-01	20.129587173461914	133.9285888671875	8.007143020629883	1.944000005722046
2012-10-02	20.188203811645508	133.52774047851562	8.065713882446289	1.9866670370101929
2012-10-03	20.497751235961914	133.95407104492188	8.9399995803833	1.9533330202102661
2012-10-04	20.35579490661621	133.87771606445312	9.524286270141602	1.9600000381469727
2012-10-05	19.92200469970703	134.00498962402344	9.508570671081543	1.9259999990463257
2012-10-08	19.481796264648438	133.51502990722656	10.502857208251953	1.9500000476837158
2012-10-09	19.410972595214844	132.35052490234375	9.361429214477539	1.891332983970642
2012-10-10	19.565441131591797	130.96966552734375	9.35714340209961	1.8933329582214355
2012-10-11	19.174375534057617	130.93148803710938	9.425713539123535	1.8880000114440918
2012-10-12	19.223535537719727	132.2296600341797	9.1899995803833	1.8426669836044312
2012-10-15	19.37769317626953	132.94866943359375	9.251428604125977	1.8220000267028809
2012-10-16	19.836528778076172	134.26583862304688	9.435713768005371	1.8706669807434082
2012-10-17	19.678386688232422	127.6671371459961	9.78857135772705	1.9213329553604126
2012-10-18	19.312978744506836	124.05911254882812	9.622857093811035	1.869333028793335
2012-10-19	18.616943359375	123.04096984863281	9.282856941223145	1.8493330478668213
2012-10-22	19.355409622192383	123.7027816772461	9.697142601013184	1.8566670417785645
2012-10-23	18.724403381347656	121.6983413696289	9.74571418762207	1.8926670551300049
2012-10-24	18.830331802368164	121.36105346679688	8.588570594787598	1.8279999494552612
2012-10-25	18.607786178588867	121.92105102539062	8.787142753601074	1.8346669673919678
2012-10-26	18.438661575317383	122.98372650146484	9.9399995803833	1.8253329992294312
2012-10-31	18.17368507385254	123.78547668457031	11.319999694824219	1.8753329515457153
2012-11-01	18.210935592651367	125.45267486572266	11.098570823669434	1.9500000476837158
2012-11-02	17.60831642150879	123.08555603027344	10.985713958740234	1.9279999732971191
2012-11-05	17.84703826904297	123.5373306274414	11.177143096923828	2.0999999046325684
2012-11-06	17.793006896972656	124.129150390625	10.90999984741211	2.076667070388794
2012-11-07	17.112199783325195	122.17340087890625	11.097143173217773	2.1026670932769775
2012-11-08	16.491191864013672	121.49594116210938	10.852856636047363	2.0873329639434814
2012-11-09	16.776704788208008	121.20196533203125	11.128570556640625	2.0213329792022705
2012-11-12	16.6469783782959	120.95275115966797	11.170000076293945	2.0713329315185547
2012-11-13	16.649137496948242	120.35831451416016	11.372857093811035	2.107332944869995
2012-11-14	16.46451759338379	118.5624771118164	11.397143363952637	2.0920000076293945
2012-11-15	16.11920928955078	118.7796859741211	11.640000343322754	2.0546669960021973
2012-11-16	16.182384490966797	119.47631072998047	11.557143211364746	2.122667074203491
2012-11-19	17.349254608154297	121.65577697753906	11.622857093811035	2.194667100906372
2012-11-20	17.201438903808594	120.92073822021484	11.771429061889648	2.200000047683716
2012-11-21	17.225666046142578	121.61740112304688	11.85714340209961	2.1646668910980225
2012-11-23	17.526195526123047	123.66258239746094	11.850000381469727	2.1419999599456787
2012-11-26	18.079133987426758	123.27271270751953	11.722857475280762	2.1513330936431885
2012-11-27	17.93346405029297	122.21820831298828	11.868571281433105	2.1433329582214355
2012-11-28	17.87703514099121	122.69750213623047	11.747142791748047	2.2153329849243164
2012-11-29	18.073915481567383	122.4098892211914	11.625714302062988	2.246000051498413
2012-11-30	17.94879722595215	121.476806640625	11.672857284545898	2.254667043685913
2012-12-03	17.976703643798828	121.09972381591797	10.85714340209961	2.308000087738037
2012-12-04	17.659605026245117	121.02303314208984	12.378570556640625	2.259999990463257
2012-12-05	16.523082733154297	120.56925964355469	11.90999984741211	2.24733304977417
2012-12-06	16.782224655151367	121.24032592773438	12.3100004196167	2.259999990463257
2012-12-07	16.353191375732422	122.6783218383789	12.282856941223145	2.2780001163482666
2012-12-10	16.248004913330078	123.10655975341797	12.114286422729492	2.3046669960021973
2012-12-11	16.60282325744629	124.1163558959961	12.29714298248291	2.3519999980926514
2012-12-12	16.52952766418457	123.31746673583984	12.96142864227295	2.3506669998168945
2012-12-13	16.244020462036133	122.703857421875	13.222857475280762	2.2406671047210693
2012-12-14	15.633743286132812	122.55691528320312	13.328571319580078	2.253999948501587
2012-12-17	15.910965919494629	123.7456283569336	13.528571128845215	2.293333053588867
2012-12-18	16.373125076293945	125.06863403320312	13.662857055664062	2.305999994277954
2012-12-19	16.140365600585938	124.67879486083984	13.425713539123535	2.307332992553711
2012-12-20	15.999908447265625	124.48064422607422	13.35714340209961	2.295332908630371
2012-12-21	15.926305770874023	123.61783599853516	13.04857063293457	2.266666889190674
2012-12-24	15.952068328857422	122.96589660644531	12.890000343322754	2.2853329181671143
2012-12-26	15.732183456420898	122.6783218383789	12.949999809265137	2.239332914352417
2012-12-27	15.795356750488281	123.16407775878906	12.928570747375488	2.246000051498413
2012-12-28	15.627606391906738	121.32344055175781	12.761428833007812	2.2146670818328857
2012-12-31	16.320077896118164	122.42267608642578	13.227143287658691	2.257999897003174
2013-01-02	16.837116241455078	125.49044036865234	13.144286155700684	2.357332944869995
2013-01-03	16.624591827392578	124.8001937866211	13.79857063293457	2.318000078201294
2013-01-04	16.161523818969727	123.98213958740234	13.71142864227295	2.293333053588867
2013-01-07	16.066455841064453	123.43887329101562	14.171428680419922	2.2893331050872803
2013-01-08	16.109695434570312	123.26631164550781	13.880000114440918	2.245332956314087
2013-01-09	15.857917785644531	122.91483306884766	13.70142936706543	2.2426669597625732
2013-01-10	16.054494857788086	123.27271270751953	14.0	2.23533296585083
2013-01-11	15.956058502197266	124.27616119384766	14.470000267028809	2.194000005722046
2013-01-14	15.387185096740723	123.10655975341797	14.778571128845215	2.2173330783843994
2013-01-15	14.901721000671387	123.02984619140625	14.527142524719238	2.259999990463257
2013-01-16	15.520272254943848	123.08735656738281	13.925713539123535	2.2733330726623535
2013-01-17	15.415695190429688	123.76485443115234	13.95714282989502	2.2920000553131104
2013-01-18	15.333511352539062	124.28892517089844	14.167142868041992	2.301332950592041
2013-01-22	15.4797945022583	125.3178482055664	13.972857475280762	2.3459999561309814
2013-01-23	15.763157844543457	130.83985900878906	14.751428604125977	2.4000000953674316
2013-01-24	13.815496444702148	130.64810180664062	20.979999542236328	2.4660000801086426
2013-01-25	13.489811897277832	130.9996337890625	24.222856521606445	2.4653329849243164
2013-01-28	13.794949531555176	130.97409057617188	23.158571243286133	2.5353329181671143
2013-01-29	14.053778648376465	130.3157501220703	24.15999984741211	2.5299999713897705
2013-01-30	14.009618759155273	130.0728759765625	23.957143783569336	2.501332998275757
2013-01-31	13.968522071838379	129.7853240966797	23.605714797973633	2.500667095184326
2013-02-01	13.911174774169922	131.13381958007812	23.542856216430664	2.553333044052124
2013-02-04	13.564640045166016	130.24545288085938	24.96285629272461	2.5160000324249268
2013-02-05	14.04058837890625	129.60633850097656	24.912857055664062	2.5420000553131104
2013-02-06	14.02556324005127	129.01588439941406	26.34428596496582	2.611332893371582
2013-02-07	14.442597389221191	128.19439697265625	25.994285583496094	2.631999969482422
2013-02-08	14.651118278503418	129.439453125	25.85285758972168	2.615999937057495
2013-02-11	14.803800582885742	128.4639129638672	25.412857055664062	2.561332941055298
2013-02-12	14.432731628417969	128.38690185546875	25.421428680419922	2.5260000228881836
2013-02-13	14.405278205871582	128.41903686523438	26.610000610351562	2.563333034515381
2013-02-14	14.392321586608887	128.13661193847656	26.77142906188965	2.551332950592041
2013-02-15	14.193982124328613	128.99020385742188	27.072856903076172	2.4693329334259033
2013-02-19	14.188739776611328	128.56663513183594	28.064285278320312	2.618666887283325
2013-02-20	13.84511661529541	127.91841888427734	26.731428146362305	2.569333076477051
2013-02-21	13.759056091308594	127.28937530517578	26.735713958740234	2.3440001010894775
2013-02-22	13.9055757522583	129.06080627441406	25.694286346435547	2.4073328971862793
2013-02-25	13.658501625061035	126.76318359375	25.617143630981445	2.2920000553131104
2013-02-26	13.8488187789917	127.80931091308594	26.29857063293457	2.295332908630371
2013-02-27	13.713094711303711	129.8566436767578	26.33142852783203	2.3399999141693115
2013-02-28	13.615315437316895	128.8939208984375	26.86857032775879	2.322000026702881
2013-03-01	13.27817153930664	130.22889709472656	27.0528564453125	2.309999942779541
2013-03-04	12.956759452819824	131.69219970703125	25.887142181396484	2.371999979019165
2013-03-05	13.298839569091797	132.55221557617188	25.961429595947266	2.4433329105377197
2013-03-06	13.129803657531738	133.7395477294922	26.134286880493164	2.512666940689087
2013-03-07	13.281564712524414	134.4070587158203	25.937143325805664	2.5486669540405273
2013-03-08	13.316730499267578	135.02320861816406	26.385713577270508	2.564666986465454
2013-03-11	13.506427764892578	134.8306427001953	25.7785701751709	2.6066670417785645
2013-03-12	13.215246200561523	135.13230895996094	26.015714645385742	2.6080000400543213
2013-03-13	13.212778091430664	136.10142517089844	27.479999542236328	2.5986669063568115
2013-03-14	13.340789794921875	138.50177001953125	26.90999984741211	2.456666946411133
2013-03-15	13.685029029846191	137.93699645996094	26.407142639160156	2.3526670932769775
2013-03-18	14.057025909423828	136.83950805664062	26.51285743713379	2.3433330059051514
2013-03-19	14.019088745117188	136.9871063232422	25.90999984741211	2.3386669158935547
2013-03-20	13.944750785827637	138.02685546875	26.149999618530273	2.396667003631592
2013-03-21	13.964798927307129	136.2297821044922	25.998571395874023	2.4006669521331787
2013-03-22	14.247963905334473	136.11424255371094	25.899999618530273	2.441333055496216
2013-03-25	14.29947280883789	135.25424194335938	25.8271427154541	2.502000093460083
2013-03-26	14.224210739135742	136.29393005371094	27.229999542236328	2.5239999294281006
2013-03-27	13.944750785827637	135.3505401611328	27.177143096923828	2.5439999103546143
2013-03-28	13.654182434082031	136.8972625732422	27.040000915527344	2.5260000228881836
2013-04-01	13.230052947998047	136.30677795410156	26.06142807006836	2.9286670684814453
2013-04-02	13.257194519042969	137.57760620117188	25.24142837524414	2.9560000896453857
2013-04-03	13.325058937072754	136.4864959716797	24.248571395874023	2.740000009536743
2013-04-04	13.193344116210938	135.62005615234375	23.812856674194336	2.8006670475006104
2013-04-05	13.053927421569824	134.40065002441406	23.522857666015625	2.757999897003174
2013-04-08	13.146766662597656	134.34288024902344	23.294286727905273	2.7886669635772705
2013-04-09	13.17052173614502	134.2786865234375	24.194286346435547	2.700000047683716
2013-04-10	13.439187049865723	136.06292724609375	23.724285125732422	2.7906670570373535
2013-04-11	13.397237777709961	136.6533660888672	24.715713500976562	2.9059998989105225
2013-04-12	13.257506370544434	135.66500854492188	24.742856979370117	2.9166669845581055
2013-04-15	12.950590133666992	134.30438232421875	25.21428680419922	2.886667013168335
2013-04-16	13.147693634033203	136.06292724609375	25.121429443359375	3.0393331050872803
2013-04-17	12.42467212677002	134.56753540039062	24.194286346435547	3.0299999713897705
2013-04-18	12.09307861328125	132.95018005371094	23.402856826782227	3.131333112716675
2013-04-19	12.046194076538086	121.94319915771484	23.338571548461914	3.188667058944702
2013-04-22	12.297276496887207	120.55050659179688	24.90999984741211	3.3459999561309814
2013-04-23	12.527390480041504	122.97651672363281	30.998571395874023	3.4006669521331787
2013-04-24	12.506721496582031	123.04067993164062	30.959999084472656	3.361999988555908
2013-04-25	12.596789360046387	124.47832489013672	30.53571319580078	3.4666669368743896
2013-04-26	12.868850708007812	124.70934295654297	30.792856216430664	3.413332939147949
2013-04-29	13.267377853393555	127.81571197509766	30.715713500976562	3.6626670360565186
2013-04-30	13.657882690429688	129.99139404296875	30.867143630981445	3.5993330478668213
2013-05-01	13.550233840942383	128.12376403808594	30.415714263916016	3.552000045776367
2013-05-02	13.742400169372559	129.89517211914062	30.641429901123047	3.607332944869995
2013-05-03	13.879973411560059	131.25582885742188	30.492856979370117	3.636667013168335
2013-05-06	14.21094799041748	130.14547729492188	30.09857177734375	3.9666669368743896
2013-05-07	14.147713661193848	130.6909942626953	29.46428680419922	3.700666904449463
2013-05-08	14.307496070861816	132.07089233398438	29.801429748535156	3.7193329334259033
2013-05-09	14.182674407958984	131.0520782470703	30.915714263916016	4.626667022705078
2013-05-10	14.064684867858887	131.84523010253906	31.09857177734375	5.117332935333252
2013-05-13	14.11964225769043	130.55557250976562	32.76856994628906	5.853332996368408
2013-05-14	13.781821250915527	131.03273010253906	33.424285888671875	5.549333095550537
2013-05-15	13.315760612487793	131.10365295410156	34.771427154541016	5.656000137329102
2013-05-16	13.493678092956543	131.9871063232422	33.861427307128906	6.150000095367432
2013-05-17	13.452690124511719	134.40516662597656	34.14285659790039	6.099999904632568
2013-05-20	13.752942085266113	133.8634796142578	34.22142791748047	5.995999813079834
2013-05-21	13.651412010192871	134.54054260253906	33.869998931884766	5.8393330574035645
2013-05-22	13.703885078430176	133.47015380859375	32.65142822265625	5.815999984741211
2013-05-23	13.728415489196777	132.9349365234375	32.31142807006836	6.182000160217285
2013-05-24	13.821873664855957	132.65122985839844	32.67714309692383	6.4720001220703125
2013-05-28	13.706680297851562	133.9795379638672	30.59857177734375	7.355332851409912
2013-05-29	13.815664291381836	134.06982421875	30.76285743713379	6.975333213806152
2013-05-30	14.021524429321289	134.9983367919922	31.808570861816406	6.99666690826416
2013-05-31	13.964081764221191	134.13429260253906	32.32143020629883	6.517333030700684
2013-06-03	13.99482250213623	134.73397827148438	31.709999084472656	6.172667026519775
2013-06-04	13.951042175292969	132.9542999267578	32.18714141845703	6.322667121887207
2013-06-05	13.820632934570312	130.72967529296875	31.9228572845459	6.357999801635742
2013-06-06	13.614151954650879	131.41319274902344	31.105714797973633	6.489999771118164
2013-06-07	13.718167304992676	133.0574493408203	31.459999084472656	6.802667140960693
2013-06-10	13.6275053024292	132.19985961914062	31.56142807006836	6.670000076293945
2013-06-11	13.587447166442871	131.52923583984375	30.637142181396484	6.297999858856201
2013-06-12	13.41946792602539	129.7366485595703	29.662857055664062	6.51533317565918
2013-06-13	13.53652572631836	131.39382934570312	30.770000457763672	6.545332908630371
2013-06-14	13.353019714355469	130.38148498535156	30.56999969482422	6.686666965484619
2013-06-17	13.413567543029785	130.9231414794922	32.74714279174805	6.813333034515381
2013-06-18	13.406425476074219	132.1031036376953	32.689998626708984	6.892666816711426
2013-06-19	13.134115219116211	130.21383666992188	33.18714141845703	6.97866678237915
2013-06-20	12.942849159240723	127.25411987304688	31.931428909301758	6.710000038146973
2013-06-21	12.839142799377441	126.03543090820312	30.985713958740234	6.636666774749756
2013-06-24	12.498838424682617	124.79739379882812	30.799999237060547	6.765999794006348
2013-06-25	12.501630783081055	125.72589111328125	30.41428565979004	6.826666831970215
2013-06-26	12.360044479370117	125.64857482910156	30.299999237060547	7.047999858856201
2013-06-27	12.226840019226074	126.15795135498047	30.709999084472656	7.283332824707031
2013-06-28	12.312230110168457	123.23046112060547	30.15571403503418	7.157332897186279
2013-07-01	12.706249237060547	123.34011840820312	32.040000915527344	7.811999797821045
2013-07-02	12.99407958984375	123.48197174072266	31.637142181396484	7.8546671867370605
2013-07-03	13.06580924987793	124.61042785644531	31.558570861816406	7.682666778564453
2013-07-05	12.960860252380371	125.69373321533203	32.157142639160156	8.005999565124512
2013-07-08	12.887271881103516	125.72589111328125	33.29999923706055	8.107333183288574
2013-07-09	13.113938331604004	123.35301971435547	35.34000015258789	8.229999542236328
2013-07-10	13.063634872436523	123.9655532836914	34.83142852783203	8.15133285522461
2013-07-11	13.267325401306152	124.32020568847656	34.88142776489258	8.37399959564209
2013-07-12	13.243102073669434	123.84950256347656	36.75143051147461	8.65999984741211
2013-07-15	13.271980285644531	125.093994140625	36.854286193847656	8.484000205993652
2013-07-16	13.35767936706543	124.99729919433594	37.211429595947266	7.269999980926514
2013-07-17	13.361090660095215	125.44864654541016	38.27428436279297	8.016667366027832
2013-07-18	13.406116485595703	127.6668472290039	38.058570861816406	7.935332775115967
2013-07-19	13.194663047790527	124.79739379882812	37.797142028808594	7.97866678237915
2013-07-22	13.236892700195312	125.15206146240234	37.422855377197266	8.161999702453613
2013-07-23	13.009608268737793	125.72589111328125	35.75143051147461	8.182666778564453
2013-07-24	13.677804946899414	126.7769775390625	34.47142791748047	8.113332748413086
2013-07-25	13.61539363861084	127.17033386230469	35.24856948852539	8.271332740783691
2013-07-26	13.692709922790527	127.25411987304688	35.18714141845703	8.62600040435791
2013-07-29	13.90384578704834	126.51905822753906	34.994285583496094	8.974666595458984
2013-07-30	14.075551986694336	126.39007568359375	34.82285690307617	8.78266716003418
2013-07-31	14.051024436950684	125.76460266113281	34.92571258544922	8.95199966430664
2013-08-01	14.179878234863281	126.2611312866211	35.58856964111328	9.036666870117188
2013-08-02	14.361831665039062	125.84198760986328	35.16857147216797	9.199999809265137
2013-08-05	14.57638931274414	126.06123352050781	36.262855529785156	9.645333290100098
2013-08-06	14.445976257324219	123.15309143066406	36.55714416503906	9.476667404174805
2013-08-07	14.437591552734375	122.19403839111328	35.6014289855957	8.9486665725708
2013-08-08	14.408839225769043	121.78575897216797	35.771427154541016	10.232000350952148
2013-08-09	14.203805923461914	121.71448516845703	36.10714340209961	10.199999809265137
2013-08-12	14.607311248779297	122.5374984741211	36.657142639160156	9.825332641601562
2013-08-13	15.301483154296875	122.10327911376953	37.02714157104492	9.695332527160645
2013-08-14	15.580589294433594	121.52655029296875	37.40142822265625	9.290666580200195
2013-08-15	15.562150001525879	120.39891052246094	36.2014274597168	9.311332702636719
2013-08-16	15.700294494628906	120.10733795166016	36.98143005371094	9.466667175292969
2013-08-19	15.869382858276367	119.3880615234375	37.111427307128906	9.65999984741211
2013-08-20	15.660919189453125	119.6018295288086	39.04142761230469	9.972000122070312
2013-08-21	15.7012357711792	119.79630279541016	38.62428665161133	9.857333183288574
2013-08-22	15.719982147216797	120.01012420654297	38.53571319580078	10.473333358764648
2013-08-23	15.65935230255127	120.15917205810547	39.76571273803711	10.78933334350586
2013-08-26	15.720297813415527	119.718505859375	40.388572692871094	10.947999954223633
2013-08-27	15.27085018157959	118.42245483398438	39.43428421020508	11.133999824523926
2013-08-28	15.34305191040039	118.04656982421875	40.47999954223633	11.096667289733887
2013-08-29	15.368053436279297	118.35765075683594	41.121429443359375	11.070667266845703
2013-08-30	15.228031158447266	118.11785888671875	40.558570861816406	11.266667366027832
2013-09-03	15.27054214477539	119.21302795410156	41.28571319580078	11.262666702270508
2013-09-04	15.586525917053223	118.67515563964844	41.77571487426758	11.374667167663574
2013-09-05	15.479639053344727	119.33618927001953	42.1585693359375	11.328666687011719
2013-09-06	15.571832656860352	118.61036682128906	41.6485710144043	11.131333351135254
2013-09-09	15.8203125	119.8740234375	42.021427154541016	10.713333129882812
2013-09-10	15.459942817687988	120.92385864257812	44.72285842895508	11.091333389282227
2013-09-11	14.618247032165527	123.58081817626953	44.0428581237793	10.90133285522461
2013-09-12	14.773894309997559	123.60023498535156	43.058570861816406	10.995332717895508
2013-09-13	14.530423164367676	124.5334701538086	43.66428756713867	11.03600025177002
2013-09-16	14.068471908569336	125.16852569580078	43.165714263916016	11.10533332824707
2013-09-17	14.231001853942871	124.52696990966797	42.7928581237793	11.081999778747559
2013-09-18	14.523548126220703	125.9915542602539	43.8457145690918	11.08133316040039
2013-09-19	14.761706352233887	125.32404327392578	43.64285659790039	11.861332893371582
2013-09-20	14.608868598937988	123.14012908935547	44.832855224609375	12.22599983215332
2013-09-23	15.334928512573242	123.76872253417969	43.1485710144043	12.074000358581543
2013-09-24	15.28679370880127	123.10775756835938	43.78428649902344	12.155332565307617
2013-09-25	15.050190925598145	122.78373718261719	43.87714385986328	12.349332809448242
2013-09-26	15.196776390075684	123.26976013183594	44.78714370727539	12.576000213623047
2013-09-27	15.088319778442383	121.13125610351562	44.628570556640625	12.726667404174805
2013-09-30	14.900793075561523	120.00364685058594	44.172855377197266	12.891332626342773
2013-10-01	15.251160621643066	120.78126525878906	46.37428665161133	12.866666793823242
2013-10-02	15.301167488098145	119.8610610961914	47.24714279174805	12.063332557678223
2013-10-03	15.108946800231934	119.14825439453125	45.959999084472656	11.553999900817871
2013-10-04	15.097075462341309	119.30376434326172	46.75143051147461	12.065333366394043
2013-10-07	15.244599342346191	117.94935607910156	45.4514274597168	12.204667091369629
2013-10-08	15.031750679016113	115.81734466552734	43.18857192993164	11.648667335510254
2013-10-09	15.208343505859375	117.50222778320312	41.20428466796875	11.251999855041504
2013-10-10	15.303666114807129	119.73794555664062	43.42714309692383	11.528667449951172
2013-10-11	15.402750968933105	120.63870239257812	42.978572845458984	11.91333293914795
2013-10-14	15.503702163696289	121.16365814208984	46.33714294433594	11.981332778930664
2013-10-15	15.586211204528809	119.66667175292969	45.95571517944336	12.262666702270508
2013-10-16	15.662169456481934	121.00810241699219	46.12571334838867	12.237333297729492
2013-10-17	15.768117904663086	113.29644775390625	47.157142639160156	12.186667442321777
2013-10-18	15.905325889587402	112.61601257324219	47.64285659790039	12.226667404174805
2013-10-21	16.295074462890625	112.01982879638672	50.71285629272461	11.506667137145996
2013-10-22	16.248510360717773	113.3871841430664	46.07428741455078	11.435999870300293
2013-10-23	16.4075927734375	113.90563201904297	47.17714309692383	10.966667175292969
2013-10-24	16.624818801879883	115.22112274169922	47.317142486572266	11.543333053588867
2013-10-25	16.4388484954834	114.60547637939453	46.861427307128906	11.310667037963867
2013-10-28	16.561370849609375	114.92950439453125	44.85714340209961	10.857333183288574
2013-10-29	16.148805618286133	118.02066040039062	46.75714111328125	10.964667320251465
2013-10-30	16.405715942382812	116.74402618408203	45.448570251464844	10.614666938781738
2013-10-31	16.33696174621582	116.13490295410156	46.06856918334961	10.662667274475098
2013-11-01	16.25350570678711	116.1478271484375	47.038570404052734	10.811332702636719
2013-11-04	16.463539123535156	116.82178497314453	48.228572845458984	11.680000305175781
2013-11-05	16.422903060913086	115.25350952148438	48.78571319580078	11.787332534790039
2013-11-06	16.37638282775879	116.74551391601562	47.9471435546875	10.077333450317383
2013-11-07	16.111366271972656	117.27324676513672	46.69428634643555	9.317999839782715
2013-11-08	16.365062713623047	117.26671600341797	47.842857360839844	9.196666717529297
2013-11-11	16.31760025024414	119.14961242675781	48.272857666015625	9.646666526794434
2013-11-12	16.3477783203125	119.27339172363281	47.67571258544922	9.186667442321777
2013-11-13	16.36726951599121	119.58611297607422	47.89714431762695	9.24666690826416
2013-11-14	16.603986740112305	118.71310424804688	48.93857192993164	9.173333168029785
2013-11-15	16.504329681396484	119.35160064697266	49.96571350097656	9.029999732971191
2013-11-18	16.304384231567383	120.18553924560547	48.82428741455078	8.10533332824707
2013-11-19	16.333309173583984	120.6937255859375	48.18428421020508	8.406000137329102
2013-11-20	16.19027328491211	120.65462493896484	48.50285720825195	8.074000358581543
2013-11-21	16.38330078125	119.9640121459961	49.78571319580078	8.140000343322754
2013-11-22	16.34117317199707	118.12015533447266	49.69285583496094	8.092000007629395
2013-11-25	16.465038299560547	116.58261108398438	50.03428649902344	8.055999755859375
2013-11-26	16.768722534179688	115.52064514160156	50.74285888671875	8.033332824707031
2013-11-27	17.1635799407959	116.60220336914062	51.78428649902344	8.462667465209961
2013-11-29	17.48141098022461	117.06472778320312	52.25714111328125	8.485333442687988
2013-12-02	17.329252243041992	115.63140869140625	51.98857116699219	8.277999877929688
2013-12-03	17.803632736206055	114.71928405761719	51.84857177734375	9.646666526794434
2013-12-04	17.76214027404785	114.4977798461914	50.895713806152344	9.263333320617676
2013-12-05	17.85331153869629	114.71928405761719	51.15142822265625	9.36533260345459
2013-12-06	17.6055850982666	115.75519561767578	50.63428497314453	9.157333374023438
2013-12-09	17.80709457397461	115.61836242675781	50.810001373291016	9.4399995803833
2013-12-10	17.779430389404297	115.39684295654297	51.871429443359375	9.47933292388916
2013-12-11	17.6477108001709	114.14593505859375	51.99714279174805	9.3100004196167
2013-12-12	17.621936798095703	112.95367431640625	53.332855224609375	9.83133316040039
2013-12-13	17.429845809936523	112.5822982788086	52.709999084472656	9.84333324432373
2013-12-16	17.526363372802734	115.8724594116211	52.33000183105469	9.862667083740234
2013-12-17	17.447458267211914	114.51080322265625	53.5528564453125	10.163999557495117
2013-12-18	17.314786911010742	116.4262466430664	53.74856948852539	9.86533260345459
2013-12-19	17.116413116455078	117.41654205322266	53.81999969482422	9.381333351135254
2013-12-20	17.25977325439453	117.28626251220703	53.667144775390625	9.549332618713379
2013-12-23	17.92215919494629	118.72612762451172	54.36857223510742	9.569999694824219
2013-12-24	17.84608268737793	119.3711166381836	54.05571365356445	10.093999862670898
2013-12-26	17.72756576538086	120.75884246826172	53.84714126586914	10.366666793823242
2013-12-27	17.607791900634766	120.58293151855469	52.5	10.074666976928711
2013-12-30	17.432674407958984	121.449462890625	52.42714309692383	10.162667274475098
2013-12-31	17.63702392578125	122.20524597167969	52.5957145690918	10.028667449951172
2014-01-02	17.388975143432617	120.87613677978516	51.83142852783203	10.006667137145996
2014-01-03	17.007020950317383	121.59931182861328	51.871429443359375	9.970666885375977
2014-01-06	17.09975814819336	121.1823501586914	51.36714172363281	9.800000190734863
2014-01-07	16.97746467590332	123.59945678710938	48.5	9.957332611083984
2014-01-08	17.084976196289062	122.46585083007812	48.71285629272461	10.085332870483398
2014-01-09	16.866804122924805	122.08145141601562	48.150001525878906	9.835332870483398
2014-01-10	16.754262924194336	122.00328826904297	47.448570251464844	9.714667320251465
2014-01-13	16.841970443725586	119.98357391357422	48.11571502685547	9.28933334350586
2014-01-14	17.177093505859375	121.13023376464844	48.279998779296875	10.751333236694336
2014-01-15	17.52196502685547	122.31598663330078	47.1971435546875	10.942000389099121
2014-01-16	17.424192428588867	122.98055267333984	47.38285827636719	11.39799976348877
2014-01-17	16.997272491455078	123.84709930419922	47.1485710144043	11.333999633789062
2014-01-21	17.2613525390625	122.76551818847656	46.95857238769531	11.778667449951172
2014-01-22	17.338048934936523	118.73914337158203	47.67571258544922	11.904000282287598
2014-01-23	17.48485565185547	119.05189514160156	55.531429290771484	12.100000381469727
2014-01-24	17.167034149169922	117.03868865966797	55.1542854309082	11.640000343322754
2014-01-27	17.306297302246094	115.90503692626953	54.461429595947266	11.307999610900879
2014-01-28	15.923052787780762	115.220947265625	58.11000061035156	11.892000198364258
2014-01-29	15.742287635803223	114.92777252197266	57.202857971191406	11.682000160217285
2014-01-30	15.7117919921875	115.55322265625	57.810001373291016	12.189332962036133
2014-01-31	15.737569808959961	115.1102066040039	58.47571563720703	12.093999862670898
2014-02-03	15.766809463500977	112.6474609375	57.76856994628906	11.807332992553711
2014-02-04	15.995046615600586	112.60833740234375	57.987144470214844	11.915332794189453
2014-02-05	16.1145076751709	113.52047729492188	57.77428436279297	11.628000259399414
2014-02-06	16.20843505859375	114.4245376586914	58.272857666015625	11.892000198364258
2014-02-07	16.435190200805664	116.11466217041016	61.42571258544922	12.435333251953125
2014-02-10	16.729631423950195	116.04261779785156	61.49142837524414	13.104000091552734
2014-02-11	16.950063705444336	117.71961212158203	61.99856948852539	13.107999801635742
2014-02-12	16.948787689208984	118.07337951660156	61.27571487426758	13.021332740783691
2014-02-13	17.21792984008789	119.12154388427734	62.36428451538086	13.308667182922363
2014-02-14	17.204008102416992	120.33342742919922	62.21571350097656	13.215332984924316
2014-02-18	17.26725959777832	120.005859375	62.407142639160156	13.579999923706055
2014-02-19	16.994657516479492	119.84864807128906	61.17571258544922	12.909333229064941
2014-02-20	16.79793357849121	120.70682525634766	62.13571548461914	13.998000144958496
2014-02-21	16.61134910583496	119.74383544921875	61.74714279174805	13.973333358764648
2014-02-24	16.684085845947266	120.17621612548828	63.85714340209961	14.510000228881836
2014-02-25	16.51045799255371	120.03207397460938	64.71857452392578	16.53333282470703
2014-02-26	16.36150550842285	120.5758056640625	64.11285400390625	16.866666793823242
2014-02-27	16.687885284423828	121.36847686767578	64.60428619384766	16.836000442504883
2014-02-28	16.64266014099121	121.30296325683594	63.66143035888672	16.320667266845703
2014-03-03	16.69072914123535	120.70682525634766	63.65571212768555	16.70400047302246
2014-03-04	16.800783157348633	122.13494110107422	64.99714660644531	16.98933219909668
2014-03-05	16.83620834350586	122.59351348876953	64.78571319580078	16.8439998626709
2014-03-06	16.78528594970703	122.9210433959961	64.35857391357422	16.862667083740234
2014-03-07	16.775484085083008	122.94723510742188	64.0528564453125	16.413999557495117
2014-03-10	16.790666580200195	122.10218048095703	62.849998474121094	15.922666549682617
2014-03-11	16.954166412353516	122.34454345703125	62.49714279174805	15.62733268737793
2014-03-12	16.970609664916992	121.99080657958984	62.36857223510742	16.099332809448242
2014-03-13	16.782123565673828	120.47100067138672	61.43714141845703	15.852666854858398
2014-03-14	16.59364128112793	119.36392211914062	60.64142990112305	15.39799976348877
2014-03-17	16.658472061157227	121.72220611572266	60.388572692871094	15.59866714477539
2014-03-18	16.805845260620117	122.37734985351562	60.03571319580078	16.002666473388672
2014-03-19	16.80141258239746	121.00163269042969	60.012855529785156	15.72266674041748
2014-03-20	16.720455169677734	123.09134674072266	60.61000061035156	15.660667419433594
2014-03-21	16.85232925415039	122.28559112548828	57.99856948852539	15.259332656860352
2014-03-24	17.05220603942871	123.32061767578125	54.128570556640625	14.678000450134277
2014-03-25	17.23563575744629	127.7686767578125	52.977142333984375	14.696000099182129
2014-03-26	17.070865631103516	126.18339538574219	53.182857513427734	14.197333335876465
2014-03-27	16.99749183654785	124.3556900024414	52.02571487426758	13.821332931518555
2014-03-28	16.9785213470459	124.76182556152344	51.26714324951172	14.157999992370605
2014-03-31	16.9747257232666	126.09821319580078	50.290000915527344	13.896666526794434
2014-04-01	17.1300048828125	127.41492462158203	52.09857177734375	14.464667320251465
2014-04-02	17.158472061157227	126.79261779785156	51.84000015258789	15.352666854858398
2014-04-03	17.039562225341797	126.22925567626953	50.66999816894531	15.026666641235352
2014-04-04	16.819129943847656	125.6265640258789	48.18714141845703	14.148667335510254
2014-04-07	16.5550537109375	127.42805480957031	48.28571319580078	13.834667205810547
2014-04-08	16.554109573364258	126.62227630615234	49.8414306640625	14.36400032043457
2014-04-09	16.771684646606445	128.81686401367188	50.432857513427734	14.461999893188477
2014-04-10	16.55537223815918	128.1879119873047	47.81856918334961	13.612667083740234
2014-04-11	16.4329776763916	127.86698150634766	46.672855377197266	13.585332870483398
2014-04-14	16.498449325561523	129.55709838867188	47.36857223510742	13.206000328063965
2014-04-15	16.380796432495117	129.06576538085938	46.61000061035156	12.927332878112793
2014-04-16	16.41400718688965	128.65963745117188	47.34428787231445	13.27400016784668
2014-04-17	16.601543426513672	124.4736328125	49.39142990112305	13.208000183105469
2014-04-21	16.79857635498047	125.95409393310547	49.78428649902344	13.625332832336426
2014-04-22	16.815336227416992	125.87551879882812	53.271427154541016	14.576000213623047
2014-04-23	16.595539093017578	125.6003189086914	50.5	13.866000175476074
2014-04-24	17.956064224243164	124.61116790771484	49.15285873413086	13.857333183288574
2014-04-25	18.087947845458984	124.22466278076172	46.01142883300781	13.323332786560059
2014-04-28	18.788455963134766	126.5240478515625	44.887142181396484	13.234000205993652
2014-04-29	18.7327880859375	127.81458282470703	45.69571304321289	13.79466724395752
2014-04-30	18.66194725036621	128.70550537109375	46.005714416503906	13.859333038330078
2014-05-01	18.705909729003906	126.77953338623047	48.07428741455078	13.84866714477539
2014-05-02	18.740694046020508	125.41038513183594	48.66428756713867	14.060667037963867
2014-05-05	19.005722045898438	125.29244995117188	49.1971435546875	14.440667152404785
2014-05-06	18.79857635498047	124.4867172241211	46.59857177734375	13.8186674118042
2014-05-07	18.7327880859375	124.73049926757812	45.79142761230469	13.423333168029785
2014-05-08	18.699399948120117	124.47354125976562	45.9514274597168	11.906000137329102
2014-05-09	18.621488571166992	125.24446868896484	46.93571472167969	12.150667190551758
2014-05-12	18.85332489013672	126.88508605957031	49.349998474121094	12.311332702636719
2014-05-13	18.882898330688477	126.63475036621094	49.5914306640625	12.677332878112793
2014-05-14	18.886394500732422	124.34831237792969	50.26856994628906	12.708000183105469
2014-05-15	18.725793838500977	122.85919952392578	49.16999816894531	12.572667121887207
2014-05-16	19.002155303955078	123.25454711914062	49.98285675048828	12.77066707611084
2014-05-19	19.227317810058594	123.21507263183594	52.07143020629883	13.072667121887207
2014-05-20	19.23113250732422	121.82472229003906	53.0957145690918	13.020000457763672
2014-05-21	19.28201675415039	122.81309509277344	55.79999923706055	13.296667098999023
2014-05-22	19.312549591064453	122.3452377319336	55.97142791748047	13.658666610717773
2014-05-23	19.530712127685547	122.51656341552734	57.478572845458984	13.819999694824219
2014-05-27	19.89643669128418	121.75224304199219	56.97285842895508	14.104000091552734
2014-05-28	19.844921112060547	120.632080078125	57.31999969482422	14.015999794006348
2014-05-29	20.206506729125977	121.0801773071289	59.31428527832031	14.015999794006348
2014-05-30	20.130817413330078	121.47552490234375	59.689998626708984	13.851332664489746
2014-06-02	19.992473602294922	122.35184478759766	60.29428482055664	13.646666526794434
2014-06-03	20.275203704833984	121.48210144042969	59.65285873413086	13.662667274475098
2014-06-04	20.506717681884766	121.57435607910156	60.45857238769531	13.599332809448242
2014-06-05	20.587181091308594	122.54293823242188	61.19285583496094	13.793333053588867
2014-06-06	20.53057861328125	122.79987335205078	61.4471435546875	13.878000259399414
2014-06-09	20.859088897705078	122.70108032226562	60.441429138183594	13.687333106994629
2014-06-10	20.981531143188477	121.42941284179688	61.18428421020508	13.486666679382324
2014-06-11	20.894710540771484	120.08521270751953	61.42856979370117	13.631333351135254
2014-06-12	20.545198440551758	119.40656280517578	60.349998474121094	13.567999839782715
2014-06-13	20.32036018371582	120.28950500488281	61.1014289855957	13.761333465576172
2014-06-16	20.525163650512695	120.15111541748047	61.46571350097656	14.973999977111816
2014-06-17	20.498458862304688	120.09176635742188	63.378570556640625	15.444666862487793
2014-06-18	20.52071762084961	120.97472381591797	64.0971450805664	15.141332626342773
2014-06-19	20.449478149414062	120.46078491210938	63.05571365356445	15.185999870300293
2014-06-20	20.237998962402344	119.62394714355469	62.88285827636719	15.305999755859375
2014-06-23	20.22018814086914	120.01276397705078	62.788570404052734	15.814666748046875
2014-06-24	20.097745895385742	119.18253326416016	62.33714294433594	15.5
2014-06-25	20.115556716918945	119.07711029052734	63.45857238769531	15.792667388916016
2014-06-26	20.235769271850586	118.84647369384766	62.801429748535156	15.706666946411133
2014-06-27	20.4761905670166	119.72940826416016	63.1542854309082	15.937333106994629
2014-06-30	20.687671661376953	119.4394760131836	62.94285583496094	16.003999710083008
2014-07-01	20.819019317626953	122.78673553466797	67.5857162475586	15.981332778930664
2014-07-02	20.810115814208984	124.1308822631836	66.67713928222656	15.295332908630371
2014-07-03	20.932554244995117	124.2231674194336	67.47856903076172	15.283332824707031
2014-07-07	21.364429473876953	123.90026092529297	65.8028564453125	14.843999862670898
2014-07-08	21.226404190063477	123.3599624633789	63.57857131958008	14.604666709899902
2014-07-09	21.23531150817871	124.1506576538086	63.28571319580078	14.870667457580566
2014-07-10	21.15739631652832	123.67628479003906	62.650001525878906	14.630666732788086
2014-07-11	21.197463989257812	123.87394714355469	62.8514289855957	14.541999816894531
2014-07-14	21.471281051635742	125.09949493408203	64.65428924560547	15.113332748413086
2014-07-15	21.219728469848633	124.19676971435547	64.15571594238281	14.638667106628418
2014-07-16	21.099515914916992	126.7467269897461	63.49142837524414	14.477333068847656
2014-07-17	20.723295211791992	126.83238220214844	62.76571273803711	14.359999656677246
2014-07-18	21.021596908569336	126.83900451660156	63.452857971191406	14.668000221252441
2014-07-21	20.912517547607422	125.75181579589844	64.56428527832031	14.702667236328125
2014-07-22	21.086158752441406	127.88665771484375	61.584285736083984	14.638667106628418
2014-07-23	21.636016845703125	127.58354949951172	61.128570556640625	14.832667350769043
2014-07-24	21.600400924682617	128.6444091796875	60.76856994628906	14.902667045593262
2014-07-25	21.742877960205078	128.09091186523438	60.26571273803711	14.904666900634766
2014-07-28	22.043405532836914	129.00015258789062	60.665714263916016	14.98799991607666
2014-07-29	21.90093231201172	128.20286560058594	60.611427307128906	15.000666618347168
2014-07-30	21.8497314453125	127.82731628417969	62.051429748535156	15.261333465576172
2014-07-31	21.282058715820312	126.29209899902344	60.388572692871094	14.886667251586914
2014-08-01	21.40004539489746	124.63165283203125	60.771427154541016	15.5513334274292
2014-08-04	21.279834747314453	124.95452880859375	60.38571548461914	15.90133285522461
2014-08-05	21.175203323364258	123.2808837890625	60.407142639160156	15.899333000183105
2014-08-06	21.139583587646484	123.26101684570312	61.47142791748047	16.595333099365234
2014-08-07	21.137351989746094	122.15412902832031	64.23857116699219	16.826000213623047
2014-08-08	21.195518493652344	123.69847106933594	63.69285583496094	16.54199981689453
2014-08-11	21.475170135498047	124.2552261352539	64.5057144165039	17.288000106811523
2014-08-12	21.4706974029541	124.16905212402344	63.772857666015625	17.33066749572754
2014-08-13	21.754825592041016	124.57337188720703	64.50428771972656	17.354000091552734
2014-08-14	21.81299591064453	124.5269775390625	64.41000366210938	17.42533302307129
2014-08-15	21.920377731323242	124.19560241699219	65.58428955078125	17.46733283996582
2014-08-18	22.184370040893555	125.50794219970703	66.57142639160156	17.32933235168457
2014-08-19	22.49087142944336	125.978515625	66.87857055664062	17.117332458496094
2014-08-20	22.49982452392578	125.9984130859375	67.4557113647461	17.047332763671875
2014-08-21	22.502056121826172	126.7473373413086	67.43571472167969	16.95599937438965
2014-08-22	22.667612075805664	126.20384216308594	68.4557113647461	17.118667602539062
2014-08-25	22.716833114624023	126.70094299316406	68.70428466796875	17.503332138061523
2014-08-26	22.571413040161133	127.91393280029297	68.4800033569336	17.44933319091797
2014-08-27	22.848833084106445	127.42343139648438	67.81428527832031	17.549999237060547
2014-08-28	22.875675201416016	127.25769805908203	67.88714599609375	17.590667724609375
2014-08-29	22.931604385375977	127.45658111572266	68.23428344726562	17.979999542236328
2014-09-02	23.110586166381836	126.96607971191406	68.0857162475586	18.941333770751953
2014-09-03	22.13515853881836	127.22456359863281	68.19857025146484	18.746000289916992
2014-09-04	21.951702117919922	126.38282012939453	67.52428436279297	19.069332122802734
2014-09-05	22.14185905456543	126.72748565673828	67.95428466796875	18.492666244506836
2014-09-08	22.005390167236328	126.02493286132812	68.47571563720703	18.80733299255371
2014-09-09	21.922618865966797	125.92550659179688	68.43000030517578	18.565332412719727
2014-09-10	22.596023559570312	126.95281219482422	69.19857025146484	18.739999771118164
2014-09-11	22.692228317260742	127.07210540771484	68.7942886352539	18.687332153320312
2014-09-12	22.743677139282227	126.78046417236328	68.07856750488281	18.613332748413086
2014-09-15	22.736967086791992	127.13177490234375	65.39286041259766	16.923999786376953
2014-09-16	22.564699172973633	127.89401245117188	65.27285766601562	17.382667541503906
2014-09-17	22.725786209106445	127.78800201416016	64.93285369873047	17.42533302307129
2014-09-18	22.77275848388672	128.41758728027344	65.57286071777344	17.58799934387207
2014-09-19	22.587074279785156	128.5832977294922	65.36000061035156	17.288000106811523
2014-09-22	22.60944366455078	127.99339294433594	63.25428771972656	16.66866683959961
2014-09-23	22.962928771972656	127.00582885742188	63.41428756713867	16.694000244140625
2014-09-24	22.76382064819336	127.46319580078125	64.36571502685547	16.80933380126953
2014-09-25	21.89577293395996	125.27593994140625	63.355712890625	16.463333129882812
2014-09-26	22.540088653564453	125.97185516357422	64.10713958740234	16.440000534057617
2014-09-29	22.396907806396484	125.6935043334961	64.22285461425781	16.35066795349121
2014-09-30	22.540088653564453	125.81945037841797	64.45428466796875	16.178667068481445
2014-10-01	22.1888484954834	124.05640411376953	62.68571472167969	16.016000747680664
2014-10-02	22.349931716918945	123.88408660888672	64.2828598022461	16.761333465576172
2014-10-03	22.28728675842285	125.05059051513672	65.64856719970703	17.013999938964844
2014-10-06	22.28728675842285	125.2957763671875	66.21142578125	17.374666213989258
2014-10-07	22.092639923095703	123.08872985839844	65.17857360839844	17.30466651916504
2014-10-08	22.551280975341797	125.50794219970703	66.69428253173828	17.28533363342285
2014-10-09	22.600500106811523	123.55926513671875	65.94571685791016	17.134000778198242
2014-10-10	22.53562355041504	123.23450469970703	64.58285522460938	15.793999671936035
2014-10-13	22.329788208007812	121.63716125488281	62.6542854309082	14.97266674041748
2014-10-14	22.092639923095703	121.82273864746094	64.16000366210938	15.137332916259766
2014-10-15	21.821943283081055	120.46403503417969	64.08428955078125	15.313332557678223
2014-10-16	21.53557586669922	119.19805145263672	51.67142868041992	15.09000015258789
2014-10-17	21.85103416442871	120.66283416748047	51.012855529785156	15.165332794189453
2014-10-20	22.318607330322266	112.07958221435547	51.317142486572266	15.364666938781738
2014-10-21	22.924896240234375	108.18891906738281	52.28428649902344	15.689332962036133
2014-10-22	23.041227340698242	107.23450469970703	53.521427154541016	15.40666675567627
2014-10-23	23.452882766723633	107.49300384521484	54.720001220703125	15.685999870300293
2014-10-24	23.540138244628906	107.42671203613281	55.00285720825195	15.682666778564453
2014-10-27	23.515525817871094	107.28750610351562	54.20000076293945	14.777999877929688
2014-10-28	23.88018798828125	108.43416595458984	55.174285888671875	16.184667587280273
2014-10-29	24.014423370361328	108.34138488769531	54.014286041259766	15.873332977294922
2014-10-30	23.93388557434082	108.9312973022461	54.144287109375	15.910667419433594
2014-10-31	24.162076950073242	108.96442413330078	56.11000061035156	16.113332748413086
2014-11-03	24.47530174255371	108.93790435791016	55.487144470214844	16.172666549682617
2014-11-04	24.29631996154785	107.80451965332031	54.682857513427734	15.928667068481445
2014-11-05	24.354488372802734	107.25440979003906	54.34000015258789	15.39799976348877
2014-11-06	24.424142837524414	107.74820709228516	54.75714111328125	16.08133316040039
2014-11-07	24.493799209594727	108.15526580810547	54.880001068115234	16.01333236694336
2014-11-10	24.453350067138672	109.10289764404297	55.32428741455078	16.1286678314209
2014-11-11	24.648834228515625	108.97611999511719	54.650001525878906	16.738666534423828
2014-11-12	24.99711036682129	108.05516052246094	54.83714294433594	16.606666564941406
2014-11-13	25.349878311157227	108.63577270507812	54.2014274597168	16.780000686645508
2014-11-14	25.65546417236328	109.55001831054688	55.1485710144043	17.245332717895508
2014-11-17	25.612764358520508	109.55001831054688	54.448570251464844	16.93199920654297
2014-11-18	25.945308685302734	108.03516387939453	54.432857513427734	17.18000030517578
2014-11-19	25.765560150146484	107.72818756103516	51.871429443359375	16.516000747680664
2014-11-20	26.13405418395996	107.20100402832031	52.5914306640625	16.58066749572754
2014-11-21	26.17000389099121	107.3878402709961	51.468570709228516	16.185333251953125
2014-11-24	26.65534210205078	108.20867156982422	50.924285888671875	16.447999954223633
2014-11-25	26.423906326293945	107.94841003417969	49.855712890625	16.53933334350586
2014-11-26	26.738473892211914	108.07521057128906	50.165714263916016	16.562667846679688
2014-11-28	26.72275161743164	108.22201538085938	49.512855529785156	16.301332473754883
2014-12-01	25.85542869567871	107.80159759521484	48.83000183105469	15.442667007446289
2014-12-02	25.756574630737305	108.55570983886719	50.33000183105469	15.428667068481445
2014-12-03	26.04867172241211	109.79023742675781	50.73143005371094	15.286666870117188
2014-12-04	25.94980239868164	109.47663879394531	50.08571243286133	15.218667030334473
2014-12-05	25.839710235595703	108.95609283447266	50.13142776489258	14.913999557495117
2014-12-08	25.255504608154297	108.01515197753906	48.49714279174805	14.290666580200195
2014-12-09	25.64197540283203	108.76922607421875	49.111427307128906	14.459333419799805
2014-12-10	25.154388427734375	107.11424255371094	47.7599983215332	13.989333152770996
2014-12-11	25.080245971679688	107.48796081542969	47.80428695678711	13.925333023071289
2014-12-12	24.65557289123535	103.69083404541016	47.78285598754883	13.800000190734863
2014-12-15	24.318540573120117	102.14259338378906	46.720001220703125	13.602666854858398
2014-12-16	23.985990524291992	101.0414810180664	45.20571517944336	13.187333106994629
2014-12-17	24.58367156982422	101.38850402832031	47.66428756713867	13.721332550048828
2014-12-18	25.311677932739258	105.22565460205078	47.77428436279297	14.550666809082031
2014-12-19	25.116195678710938	105.77957153320312	48.58856964111328	14.619333267211914
2014-12-22	25.376840591430664	107.73487854003906	48.09714126586914	14.84000015258789
2014-12-23	25.28696060180664	108.26873016357422	48.06142807006836	14.731332778930664
2014-12-24	25.167875289916992	107.98847198486328	48.871429443359375	14.817333221435547
2014-12-26	25.612764358520508	108.33544921875	48.57857131958008	15.187999725341797
2014-12-29	25.594797134399414	107.11424255371094	48.84714126586914	15.047332763671875
2014-12-30	25.282468795776367	106.80728912353516	49.03285598754883	14.815333366394043
2014-12-31	24.801620483398438	107.0675277709961	48.801429748535156	14.827333450317383
2015-01-02	24.56569480895996	108.14864349365234	49.84857177734375	14.620667457580566
2015-01-05	23.873640060424805	106.44691467285156	47.31142807006836	14.005999565124512
2015-01-06	23.875886917114258	104.1512680053711	46.50143051147461	14.085332870483398
2015-01-07	24.21068572998047	103.47058868408203	46.74285888671875	14.063332557678223
2015-01-08	25.140913009643555	105.71953582763672	47.779998779296875	14.041333198547363
2015-01-09	25.167875289916992	106.17997741699219	47.04142761230469	13.77733325958252
2015-01-12	24.54772186279297	104.39817810058594	45.547142028808594	13.480667114257812
2015-01-13	24.765670776367188	104.64510345458984	46.255714416503906	13.616666793823242
2015-01-14	24.671302795410156	103.97109985351562	46.31999969482422	12.845999717712402
2015-01-15	24.001720428466797	103.15028381347656	46.25143051147461	12.791333198547363
2015-01-16	23.815223693847656	104.8653335571289	48.191429138183594	12.871333122253418
2015-01-20	24.428630828857422	104.73851776123047	49.82857131958008	12.795332908630371
2015-01-21	24.615127563476562	101.49527740478516	58.468570709228516	13.104666709899902
2015-01-22	25.255504608154297	103.697509765625	61.20571517944336	13.441332817077637
2015-01-23	25.385826110839844	104.017822265625	62.494285583496094	13.419333457946777
2015-01-26	25.41278839111328	104.34481048583984	63.79428482055664	13.770000457763672
2015-01-27	24.523000717163086	102.5496597290039	64.88143157958984	13.732000350952148
2015-01-28	25.909364700317383	101.13490295410156	63.20857238769531	13.291333198547363
2015-01-29	26.71600914001465	103.7575454711914	63.400001525878906	13.680000305175781
2015-01-30	26.325042724609375	102.30941772460938	63.11428451538086	13.573332786560059
2015-02-02	26.65534210205078	103.2103271484375	63.0099983215332	14.062666893005371
2015-02-03	26.659835815429688	105.75285339355469	65.27428436279297	14.557332992553711
2015-02-04	26.864307403564453	104.74519348144531	64.10143280029297	14.569999694824219
2015-02-05	27.05605125427246	105.37916564941406	64.12999725341797	14.732666969299316
2015-02-06	26.828216552734375	105.31867980957031	63.47999954223633	14.490667343139648
2015-02-09	27.006423950195312	104.66680908203125	63.29571533203125	14.498666763305664
2015-02-10	27.525259017944336	106.55520629882812	64.8499984741211	14.419333457946777
2015-02-11	28.170413970947266	106.31326293945312	64.98428344726562	14.186667442321777
2015-02-12	28.526826858520508	106.52831268310547	65.24714660644531	13.525333404541016
2015-02-13	28.666696548461914	107.7917251586914	66.5857162475586	13.584667205810547
2015-02-17	28.835874557495117	108.16802215576172	67.13714599609375	13.623332977294922
2015-02-18	29.036640167236328	108.99462127685547	67.86571502685547	13.630666732788086
2015-02-19	28.97573471069336	110.1370620727539	67.80000305175781	14.11400032043457
2015-02-20	29.212589263916016	109.97578430175781	68.31428527832031	14.473999977111816
2015-02-23	30.002124786376953	109.47848510742188	67.40571594238281	13.822667121887207
2015-02-24	29.814889907836914	110.76875305175781	67.83999633789062	13.607333183288574
2015-02-25	29.052431106567383	109.41128540039062	68.33285522460938	13.583999633789062
2015-02-26	29.42011833190918	108.10758209228516	69.00428771972656	13.812666893005371
2015-02-27	28.97799301147461	108.82662963867188	67.84428405761719	13.555999755859375
2015-03-02	29.12010383605957	107.84545135498047	68.60713958740234	13.155332565307617
2015-03-03	29.18101692199707	108.21510314941406	67.81571197509766	13.303999900817871
2015-03-04	28.99603271484375	107.13317108154297	67.11000061035156	13.496000289916992
2015-03-05	28.515552520751953	108.31587982177734	66.80714416503906	13.375332832336426
2015-03-06	28.558412551879883	106.51488494873047	64.87428283691406	12.925333023071289
2015-03-09	28.68022346496582	108.04039001464844	63.66143035888672	12.725333213806152
2015-03-10	28.086952209472656	106.05119323730469	62.15142822265625	12.687999725341797
2015-03-11	27.57488250732422	105.37244415283203	62.88428497314453	12.916000366210938
2015-03-12	28.073413848876953	106.16543579101562	64.04571533203125	12.73799991607666
2015-03-13	27.879417419433594	103.67897033691406	62.628570556640625	12.578666687011719
2015-03-16	28.186206817626953	105.56061553955078	60.281429290771484	13.046667098999023
2015-03-17	28.65766716003418	105.47999572753906	59.788570404052734	12.982000350952148
2015-03-18	28.980247497558594	107.395263671875	60.44571304321289	13.380666732788086
2015-03-19	28.761438369750977	107.395263671875	60.744285583496094	13.043333053588867
2015-03-20	28.400503158569336	109.4583511352539	61.18571472167969	13.20533275604248
2015-03-23	28.696014404296875	110.6343765258789	60.71428680419922	13.308667182922363
2015-03-24	28.578716278076172	109.5389633178711	62.611427307128906	13.447999954223633
2015-03-25	27.832042694091797	106.98531341552734	60.25	12.953332901000977
2015-03-26	28.02604866027832	107.91940307617188	59.75143051147461	12.694000244140625
2015-03-27	27.802719116210938	107.7917251586914	59.25285720825195	12.333333015441895
2015-03-30	28.50653076171875	109.31719207763672	60.36714172363281	12.704667091369629
2015-03-31	28.06890296936035	107.85893249511719	59.52714157104492	12.584667205810547
2015-04-01	28.028303146362305	106.97186279296875	59.01714324951172	12.505999565124512
2015-04-02	28.269670486450195	107.82530212402344	59.1542854309082	12.733332633972168
2015-04-06	28.72760009765625	108.89383697509766	60.33000183105469	13.539999961853027
2015-04-07	28.425325393676758	108.91398620605469	60.494285583496094	13.550000190734863
2015-04-08	28.33283042907715	108.7661361694336	63.04999923706055	13.844667434692383
2015-04-09	28.549386978149414	109.09542083740234	62.78571319580078	14.005999565124512
2015-04-10	28.671205520629883	109.44489288330078	64.93856811523438	14.0600004196167
2015-04-13	28.614809036254883	109.12232971191406	67.81143188476562	13.985333442687988
2015-04-14	28.490739822387695	109.06855010986328	68.38714599609375	13.830666542053223
2015-04-15	28.599016189575195	110.29834747314453	67.92285919189453	13.85533332824707
2015-04-16	28.46141242980957	109.6263198852539	80.29285430908203	13.779999732971191
2015-04-17	28.141090393066406	107.97314453125	81.6500015258789	13.78600025177002
2015-04-20	28.783992767333984	111.66254425048828	81.05571746826172	13.684666633605957
2015-04-21	28.62834358215332	110.38574981689453	80.06285858154297	13.96066665649414
2015-04-22	29.014080047607422	111.12490844726562	79.66857147216797	14.629332542419434
2015-04-23	29.250940322875977	114.4044189453125	79.86571502685547	14.573332786560059
2015-04-24	29.3885440826416	114.09525299072266	79.77143096923828	14.562000274658203
2015-04-27	29.923168182373047	114.73368072509766	80.86856842041016	15.436667442321777
2015-04-28	29.451705932617188	116.87742614746094	80.43714141845703	15.36533260345459
2015-04-29	29.01859474182129	117.19994354248047	80.40714263916016	15.49666690826416
2015-04-30	28.2313232421875	115.11000061035156	79.5	15.069999694824219
2015-05-01	29.08852767944336	116.70938873291016	79.57571411132812	15.0686674118042
2015-05-04	29.03213119506836	116.9110107421875	79.27143096923828	15.36733341217041
2015-05-05	28.37795066833496	116.31291961669922	80.79285430908203	15.529999732971191
2015-05-06	28.199735641479492	115.14151763916016	80.07714080810547	15.362000465393066
2015-05-07	28.374162673950195	115.77800750732422	80.74857330322266	15.786666870117188
2015-05-08	28.908748626708984	116.92230224609375	82.0857162475586	15.77400016784668
2015-05-11	28.614269256591797	115.86599731445312	84.27857208251953	15.965999603271484
2015-05-12	28.51234245300293	115.48007202148438	83.37714385986328	16.31599998474121
2015-05-13	28.544057846069336	116.65144348144531	82.87285614013672	16.211999893188477
2015-05-14	29.21002960205078	117.84992980957031	83.8357162475586	16.273332595825195
2015-05-15	29.169261932373047	117.31501770019531	87.60713958740234	16.589332580566406
2015-05-18	29.49091911315918	117.1795654296875	88.26714324951172	16.583332061767578
2015-05-19	29.463741302490234	117.46398162841797	88.06857299804688	16.47599983215332
2015-05-20	29.461467742919922	117.65357971191406	88.79000091552734	16.290000915527344
2015-05-21	29.762737274169922	117.36919403076172	89.00285339355469	16.374666213989258
2015-05-22	30.023244857788086	116.61083984375	88.83856964111328	16.51533317565918
2015-05-26	29.361801147460938	115.1956787109375	87.99285888671875	16.497333526611328
2015-05-27	29.909976959228516	116.46186065673828	89.85713958740234	16.495332717895508
2015-05-28	29.85108184814453	116.26551055908203	89.50714111328125	16.76333236694336
2015-05-29	29.511306762695312	114.87068939208984	89.15142822265625	16.719999313354492
2015-06-01	29.57020378112793	115.22953796386719	89.00285339355469	16.6299991607666
2015-06-02	29.43882179260254	114.87068939208984	89.12999725341797	16.55666732788086
2015-06-03	29.475059509277344	115.05349731445312	88.8085708618164	16.599332809448242
2015-06-04	29.30290412902832	114.01075744628906	89.34857177734375	16.39466667175293
2015-06-05	29.142072677612305	113.34720611572266	90.45999908447266	16.609333038330078
2015-06-08	28.94952964782715	111.95234680175781	89.60428619384766	17.086000442504883
2015-06-09	28.86345100402832	112.18256378173828	92.44999694824219	17.066667556762695
2015-06-10	29.194175720214844	114.37638092041016	95.87142944335938	16.713333129882812
2015-06-11	29.128480911254883	114.2816162109375	95.09428405761719	16.76066780090332
2015-06-12	28.80681800842285	113.06956481933594	94.41857147216797	16.71266746520996
2015-06-15	28.75018882751465	112.57530212402344	93.43142700195312	16.691999435424805
2015-06-16	28.90422821044922	112.968017578125	95.27285766601562	16.874666213989258
2015-06-17	28.836265563964844	113.19146728515625	94.27143096923828	17.360666275024414
2015-06-18	28.9676456451416	113.9227066040039	94.74285888671875	17.459333419799805
2015-06-19	28.67770004272461	113.06956481933594	93.87142944335938	17.500667572021484
2015-06-22	28.9064884185791	113.5706558227539	96.4142837524414	17.319332122802734
2015-06-23	28.775110244750977	114.17326354980469	97.31285858154297	17.844667434692383
2015-06-24	29.019750595092773	113.05602264404297	96.94428253173828	17.67799949645996
2015-06-25	28.88157081604004	112.45343780517578	94.89142608642578	17.91933250427246
2015-06-26	28.71167755126953	112.03359985351562	93.08856964111328	17.805999755859375
2015-06-29	28.208797454833984	110.34760284423828	92.23143005371094	17.468000411987305
2015-06-30	28.412681579589844	110.1377182006836	93.84857177734375	17.884000778198242
2015-07-01	28.67770004272461	111.3768539428711	93.63571166992188	17.94333267211914
2015-07-02	28.64145851135254	111.78309631347656	94.0442886352539	18.667999267578125
2015-07-06	28.54179573059082	111.53935241699219	94.57142639160156	18.648000717163086
2015-07-07	28.471574783325195	111.7221450805664	94.0914306640625	17.858667373657227
2015-07-08	27.764822006225586	110.47628021240234	93.50714111328125	16.997333526611328
2015-07-09	27.198514938354492	110.94345092773438	95.72714233398438	17.19466781616211
2015-07-10	27.925649642944336	113.04246520996094	97.22856903076172	17.27666664123535
2015-07-13	28.46477508544922	114.68787384033203	101.08714294433594	17.477333068847656
2015-07-14	28.453449249267578	114.16645050048828	100.37142944335938	17.709999084472656
2015-07-15	28.727535247802734	114.11231231689453	98.12999725341797	17.542667388916016
2015-07-16	29.110363006591797	115.78474426269531	115.80999755859375	17.778667449951172
2015-07-17	29.361801147460938	116.80721282958984	114.7699966430664	18.310667037963867
2015-07-20	29.916778564453125	117.28791046142578	110.55000305175781	18.817333221435547
2015-07-21	29.617774963378906	110.41532897949219	112.51000213623047	17.784666061401367
2015-07-22	28.3651065826416	108.57360076904297	111.5	17.857999801635742
2015-07-23	28.35150909423828	109.50799560546875	110.0999984741211	17.81333351135254
2015-07-24	28.202009201049805	108.16734313964844	109.33999633789062	17.694000244140625
2015-07-27	27.810123443603516	107.70692443847656	106.43000030517578	16.867332458496094
2015-07-28	27.94829750061035	108.37047576904297	106.9000015258789	17.654666900634766
2015-07-29	27.859960556030273	109.07465362548828	107.08000183105469	17.58799934387207
2015-07-30	27.71951675415039	108.98660278320312	111.55999755859375	17.785999298095703
2015-07-31	27.477140426635742	109.68408203125	114.30999755859375	17.74333381652832
2015-08-03	26.829280853271484	107.46315002441406	112.55999755859375	17.332666397094727
2015-08-04	25.96849822998047	106.71157836914062	121.1500015258789	17.75200080871582
2015-08-05	26.14065933227539	106.9146957397461	123.70999908447266	18.0086669921875
2015-08-06	26.197538375854492	106.72354888916016	126.44999694824219	16.408666610717773
2015-08-07	26.286285400390625	105.9042739868164	123.5199966430664	16.167333602905273
2015-08-10	27.24199104309082	107.01713562011719	123.02999877929688	16.076000213623047
2015-08-11	25.824365615844727	106.17053985595703	122.73999786376953	15.824666976928711
2015-08-12	26.222570419311523	106.61432647705078	120.51000213623047	15.878000259399414
2015-08-13	26.202096939086914	105.87013244628906	123.7300033569336	16.167333602905273
2015-08-14	26.38640594482422	106.33441162109375	123.38999938964844	16.209999084472656
2015-08-17	26.659467697143555	106.71672058105469	125.36000061035156	16.999332427978516
2015-08-18	26.5092830657959	106.51189422607422	124.05000305175781	17.381332397460938
2015-08-19	26.170238494873047	105.09866333007812	122.05999755859375	17.016666412353516
2015-08-20	25.633222579956055	104.22477722167969	112.48999786376953	16.14533233642578
2015-08-21	24.06542205810547	101.62359619140625	103.95999908447266	15.38466739654541
2015-08-24	23.46469497680664	97.95052337646484	96.87999725341797	14.591333389282227
2015-08-25	23.605772018432617	96.23688507080078	101.5199966430664	14.66866683959961
2015-08-26	24.959686279296875	100.15573120117188	110.12999725341797	14.989333152770996
2015-08-27	25.69466209411621	101.41194915771484	117.66000366210938	16.19933319091797
2015-08-28	25.77885627746582	101.0296401977539	117.62999725341797	16.565332412719727
2015-08-31	25.658254623413086	100.96815490722656	115.02999877929688	16.604000091552734
2015-09-01	24.51142120361328	97.41117095947266	105.79000091552734	15.908666610717773
2015-09-02	25.56268310546875	99.02922821044922	105.44000244140625	16.512666702270508
2015-09-03	25.11441421508789	100.2103500366211	101.05999755859375	16.3713321685791
2015-09-04	24.864105224609375	98.10757446289062	98.79000091552734	16.1286678314209
2015-09-08	25.555856704711914	100.51758575439453	94.94999694824219	16.544666290283203
2015-09-09	25.064355850219727	99.02922821044922	99.18000030517578	16.5939998626709
2015-09-10	25.615020751953125	99.81436920166016	99.4800033569336	16.565332412719727
2015-09-11	25.988197326660156	100.61314392089844	97.51000213623047	16.682666778564453
2015-09-14	26.238502502441406	99.43885803222656	95.69000244140625	16.87933349609375
2015-09-15	26.4592227935791	100.72239685058594	99.16000366210938	16.904666900634766
2015-09-16	26.488807678222656	101.32319641113281	104.08000183105469	17.483333587646484
2015-09-17	25.922210693359375	101.13887023925781	104.20999908447266	17.471332550048828
2015-09-18	25.815263748168945	98.6605453491211	102.62000274658203	17.374666213989258
2015-09-21	26.215742111206055	100.00554656982422	100.30000305175781	17.613332748413086
2015-09-22	25.80388641357422	98.60597229003906	98.47000122070312	17.395999908447266
2015-09-23	26.013227462768555	98.08023834228516	98.06999969482422	17.40399932861328
2015-09-24	26.16796112060547	98.59229278564453	103.76000213623047	17.541332244873047
2015-09-25	26.101970672607422	99.28186798095703	102.23999786376953	17.12733268737793
2015-09-28	25.585437774658203	97.30194091796875	99.47000122070312	16.562000274658203
2015-09-29	24.81632423400879	97.26781463623047	98.3499984741211	16.44333267211914
2015-09-30	25.09848976135254	98.97461700439453	103.26000213623047	16.559999465942383
2015-10-01	24.934656143188477	98.03243255615234	105.9800033569336	15.991999626159668
2015-10-02	25.116689682006836	98.7083511352539	106.11000061035156	16.504667282104492
2015-10-05	25.207712173461914	101.7532958984375	111.25	16.40999984741211
2015-10-06	25.328310012817383	101.57579040527344	108.33000183105469	16.097333908081055
2015-10-07	25.207712173461914	102.47017669677734	108.0999984741211	15.46399974822998
2015-10-08	24.91644859313965	103.96533203125	114.93000030517578	15.114666938781738
2015-10-09	25.512624740600586	104.04044342041016	113.33000183105469	14.712667465209961
2015-10-12	25.394298553466797	103.18701934814453	113.44999694824219	14.371999740600586
2015-10-13	25.437536239624023	102.14928436279297	109.7300033569336	14.616666793823242
2015-10-14	25.078004837036133	102.41554260253906	110.2300033569336	14.458666801452637
2015-10-15	25.453454971313477	102.47017669677734	101.08999633789062	14.753999710083008
2015-10-16	25.266870498657227	102.67498779296875	98.98999786376953	15.133999824523926
2015-10-19	25.423879623413086	101.87620544433594	101.69000244140625	15.206666946411133
2015-10-20	25.888078689575195	96.01842498779297	98.98999786376953	14.20199966430664
2015-10-21	25.88580322265625	96.20957946777344	97.95999908447266	14.005999565124512
2015-10-22	26.281734466552734	98.37384796142578	97.31999969482422	14.114666938781738
2015-10-23	27.096355438232422	98.776611328125	100.04000091552734	13.939332962036133
2015-10-26	26.23167610168457	98.08023834228516	103.04000091552734	14.350666999816895
2015-10-27	26.065563201904297	94.12045288085938	103.06999969482422	14.023332595825195
2015-10-28	27.139591217041016	96.14813232421875	105.80000305175781	14.197333335876465
2015-10-29	27.426292419433594	95.95697021484375	105.12000274658203	14.108667373657227
2015-10-30	27.191925048828125	95.63607025146484	108.37999725341797	13.795332908630371
2015-11-02	27.574201583862305	95.8340835571289	107.63999938964844	14.252667427062988
2015-11-03	27.890499114990234	96.864990234375	109.73999786376953	13.890000343322754
2015-11-04	27.760793685913086	96.69430541992188	114.05000305175781	15.442000389099121
2015-11-05	27.632823944091797	95.50638580322266	113.5	15.451333045959473
2015-11-06	27.66481590270996	95.27205657958984	114.05999755859375	15.490667343139648
2015-11-09	27.552831649780273	93.24603271484375	109.86000061035156	15.022000312805176
2015-11-10	26.68445587158203	93.35629272460938	112.69999694824219	14.433333396911621
2015-11-11	26.53363037109375	93.04620361328125	112.86000061035156	14.60533332824707
2015-11-12	26.44451141357422	91.68168640136719	108.91999816894531	14.196000099182129
2015-11-13	25.672101974487305	90.79273986816406	103.6500015258789	13.812666893005371
2015-11-16	26.09258460998535	92.14342498779297	111.3499984741211	14.287332534790039
2015-11-17	25.980606079101562	92.21922302246094	117.0999984741211	14.266667366027832
2015-11-18	26.80328941345215	93.59749603271484	120.62999725341797	14.73799991607666
2015-11-19	27.143781661987305	94.23149871826172	120.22000122070312	14.786666870117188
2015-11-20	27.262619018554688	95.44435119628906	123.83999633789062	14.667332649230957
2015-11-23	26.908411026000977	95.41678619384766	125.02999877929688	14.516667366027832
2015-11-24	27.1666316986084	95.51326751708984	123.30999755859375	14.550000190734863
2015-11-25	26.972394943237305	95.09980010986328	124.16000366210938	15.309332847595215
2015-11-27	26.922119140625	95.41678619384766	125.44000244140625	15.440667152404785
2015-11-30	27.034095764160156	96.07835388183594	123.33000183105469	15.350666999816895
2015-12-01	26.814712524414062	97.36011505126953	125.37000274658203	15.812666893005371
2015-12-02	26.572481155395508	96.27130889892578	128.92999267578125	15.465999603271484
2015-12-03	26.325679779052734	95.73377990722656	126.80999755859375	15.513999938964844
2015-12-04	27.200912475585938	96.77436065673828	130.92999267578125	15.358667373657227
2015-12-07	27.029523849487305	96.16792297363281	125.36000061035156	15.408666610717773
2015-12-08	27.01810073852539	95.13426208496094	126.9800033569336	15.114666938781738
2015-12-09	26.421659469604492	94.14190673828125	124.19999694824219	14.968000411987305
2015-12-10	26.547346115112305	94.2590560913086	122.91000366210938	15.137999534606934
2015-12-11	25.864065170288086	92.73607635498047	118.91000366210938	14.468000411987305
2015-12-14	25.704103469848633	93.67328643798828	120.66999816894531	14.571999549865723
2015-12-15	25.24933624267578	94.955078125	118.5999984741211	14.739333152770996
2015-12-16	25.443580627441406	95.98876953125	122.63999938964844	15.633999824523926
2015-12-17	24.904277801513672	94.2383804321289	122.51000213623047	15.559332847595215
2015-12-18	24.23013687133789	92.9635009765625	118.0199966430664	15.36400032043457
2015-12-21	24.52721405029297	93.37696075439453	116.62999725341797	15.503999710083008
2015-12-22	24.504364013671875	95.05154418945312	116.23999786376953	15.329999923706055
2015-12-23	24.81972312927246	95.47191619873047	118.16000366210938	15.313332557678223
2015-12-24	24.687177658081055	95.27205657958984	117.33000183105469	15.371333122253418
2015-12-28	24.41066551208496	94.83102416992188	117.11000061035156	15.263333320617676
2015-12-29	24.849430084228516	96.3264389038086	119.12000274658203	15.812666893005371
2015-12-30	24.524927139282227	96.02322387695312	116.70999908447266	15.87266731262207
2015-12-31	24.054176330566406	94.8379135131836	114.37999725341797	16.000667572021484
2016-01-04	24.07474136352539	93.68708038330078	109.95999908447266	14.894000053405762
2016-01-05	23.47144317626953	93.61814880371094	107.66000366210938	14.895333290100098
2016-01-06	23.012117385864258	93.14954376220703	117.68000030517578	14.602666854858398
2016-01-07	22.0408992767334	91.55767059326172	114.55999755859375	14.376667022705078
2016-01-08	22.157445907592773	90.71003723144531	111.38999938964844	14.066666603088379
2016-01-11	22.516223907470703	91.81263732910156	114.97000122070312	13.856666564941406
2016-01-12	22.84300422668457	91.5852279663086	116.58000183105469	13.998000144958496
2016-01-13	22.255708694458008	90.39303588867188	106.55999755859375	13.354000091552734
2016-01-14	22.742460250854492	91.59212493896484	107.05999755859375	13.745332717895508
2016-01-15	22.1962947845459	89.607421875	104.04000091552734	13.666000366210938
2016-01-19	22.08888816833496	88.28429412841797	107.88999938964844	13.64799976348877
2016-01-20	22.118595123291016	83.97725677490234	107.73999786376953	13.24666690826416
2016-01-21	22.006620407104492	84.70084381103516	102.3499984741211	13.33133316040039
2016-01-22	23.176651000976562	84.41828155517578	100.72000122070312	13.50333309173584
2016-01-25	22.724180221557617	84.12884521484375	99.12000274658203	13.092000007629395
2016-01-26	22.84986114501953	84.48030853271484	97.83000183105469	12.904000282287598
2016-01-27	21.348480224609375	83.35700988769531	91.1500015258789	12.538000106811523
2016-01-28	21.5015869140625	84.22533416748047	94.41000366210938	12.646666526794434
2016-01-29	22.244279861450195	85.99639892578125	91.83999633789062	12.74666690826416
2016-02-01	22.036325454711914	86.0239486694336	94.08999633789062	13.129332542419434
2016-02-02	21.59071159362793	84.72151184082031	91.48999786376953	12.185333251953125
2016-02-03	22.018051147460938	85.94817352294922	90.73999786376953	11.565333366394043
2016-02-04	22.194963455200195	87.96730041503906	89.70999908447266	11.688667297363281
2016-02-05	21.6021785736084	88.601318359375	82.79000091552734	10.84000015258789
2016-02-08	21.829641342163086	88.3993911743164	83.31999969482422	9.866000175476074
2016-02-09	21.82504653930664	86.37357330322266	86.12999725341797	9.883333206176758
2016-02-10	21.659616470336914	83.67243957519531	88.44999694824219	9.57800006866455
2016-02-11	21.528650283813477	82.04340362548828	86.3499984741211	10.031332969665527
2016-02-12	21.595279693603516	84.2641830444336	87.4000015258789	10.06933307647705
2016-02-16	22.20415687561035	85.44763946533203	89.05000305175781	10.344667434692383
2016-02-17	22.544198989868164	87.78680419921875	94.76000213623047	11.245332717895508
2016-02-18	22.116849899291992	92.20745086669922	90.48999786376953	11.118000030517578
2016-02-19	22.0662899017334	92.64603424072266	89.2300033569336	11.10533332824707
2016-02-22	22.259294509887695	93.12640380859375	91.93000030517578	11.849332809448242
2016-02-23	21.75611686706543	92.17264556884766	89.12000274658203	11.814000129699707
2016-02-24	22.08008575439453	92.45110321044922	91.61000061035156	11.933333396911621
2016-02-25	22.23172378540039	93.63460540771484	94.52999877929688	12.495332717895508
2016-02-26	22.266189575195312	91.91506958007812	94.79000091552734	12.689332962036133
2016-02-29	22.215641021728516	91.21888732910156	93.41000366210938	12.795332908630371
2016-03-01	23.097925186157227	93.54410552978516	98.30000305175781	12.423333168029785
2016-03-02	23.14847183227539	94.88771057128906	97.61000061035156	12.555999755859375
2016-03-03	23.320796966552734	95.93195343017578	97.93000030517578	13.049332618713379
2016-03-04	23.667734146118164	95.93195343017578	101.58000183105469	13.402667045593262
2016-03-07	23.405807495117188	97.56793212890625	95.48999786376953	13.685999870300293
2016-03-08	23.212800979614258	96.81609344482422	96.2300033569336	13.506667137145996
2016-03-09	23.23348617553711	97.74893951416016	98.0	13.914667129516602
2016-03-10	23.244972229003906	97.59577178955078	97.36000061035156	13.678667068481445
2016-03-11	23.49540901184082	99.1064682006836	97.66000366210938	13.833333015441895
2016-03-14	23.55514907836914	99.39887237548828	98.12999725341797	14.34333324432373
2016-03-15	24.028453826904297	99.524169921875	97.86000061035156	14.555999755859375
2016-03-16	24.347827911376953	100.79818725585938	99.3499984741211	14.795332908630371
2016-03-17	24.308765411376953	102.36451721191406	99.72000122070312	15.092000007629395
2016-03-18	24.336336135864258	102.39936828613281	101.12000274658203	15.515999794006348
2016-03-21	24.33404541015625	103.471435546875	101.05999755859375	15.887999534606934
2016-03-22	24.52014923095703	103.1025161743164	99.83999633789062	15.616000175476074
2016-03-23	24.384592056274414	101.22282409667969	99.58999633789062	14.838666915893555
2016-03-24	24.278898239135742	102.998046875	98.36000061035156	15.183333396911621
2016-03-28	24.16861343383789	103.31132507324219	101.20999908447266	15.350666999816895
2016-03-29	24.740718841552734	103.9587631225586	104.12999725341797	15.342000007629395
2016-03-30	25.172666549682617	103.31830596923828	102.19000244140625	15.12600040435791
2016-03-31	25.04170799255371	105.43464660644531	102.2300033569336	15.317999839782715
2016-04-01	25.271469116210938	106.17955780029297	105.69999694824219	15.839332580566406
2016-04-04	25.531103134155273	105.86626434326172	104.3499984741211	16.465999603271484
2016-04-05	25.230112075805664	104.4251937866211	104.94000244140625	17.031333923339844
2016-04-06	25.494340896606445	104.43913269042969	104.83000183105469	17.69466781616211
2016-04-07	24.93831443786621	103.2069091796875	104.44999694824219	17.14666748046875
2016-04-08	24.965890884399414	103.97268676757812	103.80999755859375	16.67133331298828
2016-04-11	25.04860496520996	103.90308380126953	102.68000030517578	16.661333084106445
2016-04-12	25.37486457824707	104.16761779785156	106.9800033569336	16.521333694458008
2016-04-13	25.74247932434082	105.2814712524414	109.6500015258789	16.968666076660156
2016-04-14	25.756263732910156	105.23277282714844	110.41999816894531	16.790666580200195
2016-04-15	25.239301681518555	105.62258911132812	111.51000213623047	16.96733283996582
2016-04-18	24.69476890563965	106.1865005493164	108.4000015258789	16.92533302307129
2016-04-19	24.563804626464844	100.24818420410156	94.33999633789062	16.4913330078125
2016-04-20	24.614355087280273	101.71713256835938	96.7699966430664	16.6646671295166
2016-04-21	24.347827911376953	103.93788146972656	94.9800033569336	16.55266761779785
2016-04-22	24.281198501586914	103.38092803955078	95.9000015258789	16.916667938232422
2016-04-25	24.143341064453125	103.59675598144531	93.55999755859375	16.788000106811523
2016-04-26	23.975616455078125	103.78472137451172	92.43000030517578	16.916000366210938
2016-04-27	22.475269317626953	104.75238037109375	91.04000091552734	16.764667510986328
2016-04-28	21.788280487060547	102.38541412353516	90.27999877929688	16.513999938964844
2016-04-29	21.5378475189209	101.59877014160156	90.02999877929688	16.05066680908203
2016-05-02	21.51487159729004	101.13231658935547	93.11000061035156	16.1200008392334
2016-05-03	21.868701934814453	100.33869171142578	91.54000091552734	15.48799991607666
2016-05-04	21.641237258911133	100.42222595214844	90.79000091552734	14.837332725524902
2016-05-05	21.55339241027832	101.96772766113281	89.37000274658203	14.10200023651123
2016-05-06	21.43319320678711	103.52812957763672	90.83999633789062	14.328666687011719
2016-05-09	21.44937515258789	103.56329345703125	90.54000091552734	13.928000450134277
2016-05-10	21.595006942749023	105.41184997558594	92.88999938964844	13.912667274475098
2016-05-11	21.3846492767334	104.69493103027344	90.0199966430664	13.93066692352295
2016-05-12	20.883028030395508	104.61760711669922	87.73999786376953	13.8186674118042
2016-05-13	20.924636840820312	103.83036804199219	87.87999725341797	13.840666770935059
2016-05-16	21.70133399963379	105.05339813232422	89.12000274658203	13.88599967956543
2016-05-17	21.611186981201172	104.02718353271484	88.62999725341797	13.644000053405762
2016-05-18	21.85852813720703	103.56329345703125	90.5	14.07800006866455
2016-05-19	21.775312423706055	101.86930084228516	89.55000305175781	14.347332954406738
2016-05-20	22.011096954345703	103.50000762939453	92.48999786376953	14.685333251953125
2016-05-23	22.290794372558594	103.16263580322266	94.88999938964844	14.414667129516602
2016-05-24	22.630599975585938	104.24508666992188	97.88999938964844	14.52733325958252
2016-05-25	23.028202056884766	106.62083435058594	100.19999694824219	14.638667106628418
2016-05-26	23.210813522338867	107.14801788330078	102.80999755859375	15.008000373840332
2016-05-27	23.196949005126953	107.42913055419922	103.30000305175781	14.869333267211914
2016-05-31	23.083675384521484	108.06175231933594	102.56999969482422	14.881999969482422
2016-06-01	22.76005744934082	107.19721221923828	101.51000213623047	14.637332916259766
2016-06-02	22.5889949798584	107.89305877685547	101.25	14.597332954406738
2016-06-03	22.635223388671875	107.46427917480469	99.58999633789062	14.599332809448242
2016-06-06	22.799345016479492	107.35183715820312	100.73999786376953	14.711999893188477
2016-06-07	22.891815185546875	107.77359771728516	99.88999938964844	15.489333152770996
2016-06-08	22.87101173400879	108.24449920654297	97.86000061035156	15.701333045959473
2016-06-09	23.035133361816406	107.83682250976562	97.08999633789062	15.290666580200195
2016-06-10	22.845584869384766	107.09880065917969	93.75	14.586000442504883
2016-06-13	22.50115203857422	106.3326644897461	93.8499984741211	14.524666786193848
2016-06-14	22.528894424438477	106.17801666259766	94.12000274658203	14.330666542053223
2016-06-15	22.454919815063477	105.91094207763672	94.29000091552734	14.513333320617676
2016-06-16	22.549699783325195	106.17801666259766	95.44000244140625	14.528667449951172
2016-06-17	22.03652572631836	106.8316879272461	94.44999694824219	14.364666938781738
2016-06-20	21.983354568481445	107.9703598022461	93.80000305175781	14.646666526794434
2016-06-21	22.170597076416016	108.27965545654297	90.98999786376953	14.640666961669922
2016-06-22	22.087377548217773	107.48541259765625	90.01000213623047	13.11066722869873
2016-06-23	22.214519500732422	109.19338989257812	91.66000366210938	13.09333324432373
2016-06-24	21.590381622314453	103.03609466552734	88.44000244140625	12.876667022705078
2016-06-27	21.2760009765625	100.86419677734375	85.33000183105469	13.236666679382324
2016-06-28	21.634302139282227	102.41053009033203	87.97000122070312	13.452667236328125
2016-06-29	21.821544647216797	104.35050964355469	91.05999755859375	14.012666702270508
2016-06-30	22.098936080932617	106.6841049194336	91.4800033569336	14.152000427246094
2016-07-01	22.165969848632812	107.08473205566406	96.66999816894531	14.433333396911621
2016-07-05	21.957929611206055	106.61380767822266	97.91000366210938	14.26533317565918
2016-07-06	22.08275604248047	107.09880065917969	94.5999984741211	14.295999526977539
2016-07-07	22.177532196044922	107.26046752929688	95.0999984741211	14.395999908447266
2016-07-08	22.348587036132812	108.56783294677734	97.05999755859375	14.45199966430664
2016-07-11	22.41793441772461	109.17932891845703	94.66999816894531	14.985333442687988
2016-07-12	22.519643783569336	110.38127136230469	95.97000122070312	14.976667404174805
2016-07-13	22.392507553100586	111.07010650634766	96.43000030517578	14.835332870483398
2016-07-14	22.836334228515625	112.65863800048828	98.0199966430664	14.768667221069336
2016-07-15	22.834016799926758	112.30717468261719	98.38999938964844	14.69333267211914
2016-07-18	23.076738357543945	112.36343383789062	98.80999755859375	15.083333015441895
2016-07-19	23.08599281311035	112.16663360595703	85.83999633789062	15.017333030700684
2016-07-20	23.10679054260254	113.4177474975586	87.91000366210938	15.223999977111816
2016-07-21	22.98427963256836	112.77812194824219	85.98999786376953	14.699999809265137
2016-07-22	22.80628776550293	113.91680145263672	85.88999938964844	14.817999839782715
2016-07-25	22.50115203857422	114.3244857788086	87.66000366210938	15.333999633789062
2016-07-26	22.34627342224121	113.95194244384766	91.41000366210938	15.300666809082031
2016-07-27	23.7979679107666	113.74813842773438	92.04000091552734	15.232666969299316
2016-07-28	24.119274139404297	113.42478942871094	91.6500015258789	15.37399959564209
2016-07-29	24.089223861694336	112.89761352539062	91.25	15.652667045593262
2016-08-01	24.514558792114258	113.48101043701172	94.37000274658203	15.333999633789062
2016-08-02	24.151641845703125	112.86947631835938	93.55999755859375	15.146666526794434
2016-08-03	24.45446014404297	112.9327621459961	93.0999984741211	15.052666664123535
2016-08-04	24.60552406311035	113.55131530761719	93.44000244140625	15.37399959564209
2016-08-05	24.979713439941406	114.92193603515625	97.02999877929688	15.335332870483398
2016-08-08	25.186565399169922	114.87936401367188	95.11000061035156	15.077333450317383
2016-08-09	25.288822174072266	114.6879653930664	93.98999786376953	15.272000312805176
2016-08-10	25.100566864013672	114.90775299072266	93.93000030517578	15.043333053588867
2016-08-11	25.08429718017578	115.93571472167969	95.88999938964844	14.994000434875488
2016-08-12	25.142396926879883	114.8155746459961	96.58999633789062	15.040666580200195
2016-08-15	25.444538116455078	114.7659683227539	95.30999755859375	15.03933334350586
2016-08-16	25.421295166015625	113.92935943603516	95.12000274658203	14.907333374023438
2016-08-17	25.384105682373047	113.74507141113281	96.37000274658203	14.88266658782959
2016-08-18	25.351566314697266	114.39729309082031	96.16000366210938	14.900667190551758
2016-08-19	25.416648864746094	113.4614486694336	95.87000274658203	15.0
2016-08-22	25.219097137451172	113.43309783935547	95.26000213623047	14.862000465393066
2016-08-23	25.29812240600586	113.6174087524414	95.94000244140625	14.989333152770996
2016-08-24	25.107540130615234	112.75961303710938	95.18000030517578	14.841333389282227
2016-08-25	25.000627517700195	112.46183776855469	97.31999969482422	14.730667114257812
2016-08-26	24.854206085205078	112.24205017089844	97.58000183105469	14.666000366210938
2016-08-29	24.826316833496094	113.23457336425781	97.30000305175781	14.346667289733887
2016-08-30	24.635738372802734	113.00775146484375	97.44999694824219	14.089332580566406
2016-08-31	24.658981323242188	112.63909149169922	97.44999694824219	14.133999824523926
2016-09-01	24.80540657043457	113.10700225830078	97.37999725341797	13.38466739654541
2016-09-02	25.037809371948242	113.11406707763672	97.37999725341797	13.185333251953125
2016-09-06	25.03084373474121	113.68124389648438	100.08999633789062	13.522000312805176
2016-09-07	25.184232711791992	114.5958023071289	99.1500015258789	13.447333335876465
2016-09-08	24.524181365966797	112.72416687011719	99.66000366210938	13.157333374023438
2016-09-09	23.968713760375977	110.37749481201172	96.5	12.964667320251465
2016-09-12	24.505590438842773	112.2208023071289	99.05000305175781	13.220000267028809
2016-09-13	25.088945388793945	110.46258544921875	96.08999633789062	13.069999694824219
2016-09-14	25.976764678955078	109.21482849121094	97.01000213623047	13.093999862670898
2016-09-15	26.859933853149414	110.35623931884766	97.33999633789062	13.361332893371582
2016-09-16	26.7088623046875	109.06593322753906	99.4800033569336	13.69333267211914
2016-09-19	26.39742660522461	109.79615783691406	98.05999755859375	13.755999565124512
2016-09-20	26.39510154724121	109.4984130859375	98.25	13.642666816711426
2016-09-21	26.390457153320312	110.26406860351562	94.87999725341797	13.6813325881958
2016-09-22	26.63913917541504	110.67525482177734	95.83000183105469	13.76200008392334
2016-09-23	26.195228576660156	109.87413787841797	95.94000244140625	13.829999923706055
2016-09-26	26.234743118286133	109.16520690917969	94.55999755859375	13.932666778564453
2016-09-27	26.283544540405273	111.14318084716797	97.06999969482422	13.720666885375977
2016-09-28	26.483423233032227	112.2208023071289	97.4800033569336	13.751333236694336
2016-09-29	26.072050094604492	112.09320068359375	96.66999816894531	13.380000114440918
2016-09-30	26.274248123168945	112.61779022216797	98.55000305175781	13.60200023651123
2016-10-03	26.151077270507812	111.73869323730469	102.62999725341797	14.24666690826416
2016-10-04	26.262632369995117	110.92340087890625	102.33999633789062	14.093999862670898
2016-10-05	26.274248123168945	111.36298370361328	106.27999877929688	13.897333145141602
2016-10-06	26.469478607177734	111.22117614746094	105.06999969482422	13.399999618530273
2016-10-07	26.50898551940918	110.36331939697266	104.81999969482422	13.107333183288574
2016-10-10	26.97149085998535	111.32042694091797	103.33000183105469	13.396666526794434
2016-10-11	27.029592514038086	109.73944091796875	100.58999633789062	13.34000015258789
2016-10-12	27.27130126953125	109.38495635986328	99.5	13.434000015258789
2016-10-13	27.187633514404297	108.9808578491211	100.2300033569336	13.349332809448242
2016-10-14	27.338701248168945	109.4984130859375	101.47000122070312	13.100666999816895
2016-10-17	27.320110321044922	109.72527313232422	99.80000305175781	12.93066692352295
2016-10-18	27.301515579223633	106.8539810180664	118.79000091552734	13.273332595825195
2016-10-19	27.220170974731445	107.2368392944336	121.87000274658203	13.570667266845703
2016-10-20	27.206222534179688	107.42113494873047	123.3499984741211	13.273332595825195
2016-10-21	27.099315643310547	106.08123016357422	127.5	13.339332580566406
2016-10-24	27.343345642089844	106.74765014648438	127.33000183105469	13.517333030700684
2016-10-25	27.4827938079834	106.9674301147461	126.51000213623047	13.489333152770996
2016-10-26	26.864580154418945	107.62674713134766	126.97000122070312	13.482666969299316
2016-10-27	26.60660171508789	108.71855926513672	126.47000122070312	13.600666999816895
2016-10-28	26.429964065551758	108.1939468383789	126.56999969482422	13.33133316040039
2016-10-31	26.388134002685547	108.95962524414062	124.87000274658203	13.182000160217285
2016-11-01	25.911684036254883	108.32154083251953	123.30000305175781	12.719332695007324
2016-11-02	25.934925079345703	107.72600555419922	122.33999633789062	12.534667015075684
2016-11-03	25.65694236755371	108.02377319335938	122.13999938964844	12.494667053222656
2016-11-04	25.42566680908203	108.06631469726562	122.02999877929688	12.704000473022461
2016-11-07	25.79243278503418	110.39878845214844	124.58000183105469	12.880666732788086
2016-11-08	25.944271087646484	111.0068588256836	124.33999633789062	12.996000289916992
2016-11-09	25.902219772338867	110.74929809570312	122.19000244140625	12.670666694641113
2016-11-10	25.18037986755371	114.61958312988281	115.41999816894531	12.356666564941406
2016-11-11	25.32988739013672	115.37071228027344	114.77999877929688	12.570667266845703
2016-11-14	24.69447898864746	113.18164825439453	113.37999725341797	12.096667289733887
2016-11-15	25.021528244018555	113.51069641113281	113.58999633789062	12.251333236694336
2016-11-16	25.69430923461914	113.95425415039062	115.19000244140625	12.26200008392334
2016-11-17	25.684965133666992	114.31912231445312	115.02999877929688	12.577333450317383
2016-11-18	25.710664749145508	114.74116516113281	115.20999908447266	12.334667205810547
2016-11-21	26.100788116455078	116.44381713867188	117.95999908447266	12.3013334274292
2016-11-22	26.117141723632812	116.37226867675781	118.04000091552734	12.744667053222656
2016-11-23	25.983983993530273	115.878662109375	117.69000244140625	12.87600040435791
2016-11-25	26.114805221557617	116.70848846435547	117.41000366210938	13.109999656677246
2016-11-28	26.063411712646484	117.69574737548828	116.93000030517578	13.074666976928711
2016-11-29	26.0377197265625	116.98748016357422	117.51000213623047	12.637999534606934
2016-11-30	25.818126678466797	116.05034637451172	117.0	12.626667022705078
2016-12-01	25.577512741088867	114.3333969116211	117.22000122070312	12.125332832336426
2016-12-02	25.67328643798828	114.47648620605469	120.80999755859375	12.097999572753906
2016-12-05	25.488737106323242	114.34769439697266	119.16000366210938	12.453332901000977
2016-12-06	25.684965133666992	114.71256256103516	124.56999969482422	12.390000343322754
2016-12-07	25.937265396118164	117.88890838623047	125.38999938964844	12.876667022705078
2016-12-08	26.191892623901367	118.29669952392578	123.23999786376953	12.81933307647705
2016-12-09	26.619394302368164	119.12654876708984	122.87999725341797	12.812000274658203
2016-12-12	26.467544555664062	118.39681243896484	122.83000183105469	12.828666687011719
2016-12-13	26.909061431884766	120.39275360107422	123.77999877929688	13.210000038146973
2016-12-14	26.909061431884766	120.5501480102539	123.44000244140625	13.246000289916992
2016-12-15	27.05623435974121	120.19959259033203	125.0	13.17199993133545
2016-12-16	27.09127426147461	119.27674102783203	124.22000122070312	13.499333381652832
2016-12-19	27.24779510498047	119.240966796875	125.44999694824219	13.51533317565918
2016-12-20	27.320209503173828	119.89910888671875	125.12000274658203	13.919333457946777
2016-12-21	27.34590721130371	119.70596313476562	126.5	13.846667289733887
2016-12-22	27.166027069091797	119.51285552978516	125.58000183105469	13.896666526794434
2016-12-23	27.219758987426758	119.26244354248047	125.58999633789062	14.22266674041748
2016-12-27	27.39263343811035	119.5700912475586	128.35000610351562	14.635333061218262
2016-12-28	27.275829315185547	118.89045715332031	125.88999938964844	14.649333000183105
2016-12-29	27.26881217956543	119.18374633789062	125.33000183105469	14.312000274658203
2016-12-30	27.05623435974121	118.74736785888672	123.80000305175781	14.246000289916992
2017-01-03	27.133325576782227	119.60582733154297	127.48999786376953	14.465999603271484
2017-01-04	27.102954864501953	121.08666229248047	129.41000366210938	15.13266658782959
2017-01-05	27.240785598754883	120.68607330322266	131.80999755859375	15.116666793823242
2017-01-06	27.54447364807129	121.27983856201172	131.07000732421875	15.267333030700684
2017-01-09	27.796768188476562	119.9349136352539	130.9499969482422	15.41866683959961
2017-01-10	27.824798583984375	118.4111099243164	129.88999938964844	15.324666976928711
2017-01-11	27.974306106567383	120.00640869140625	130.5	15.315333366394043
2017-01-12	27.85750389099121	120.14949798583984	129.17999267578125	15.305999755859375
2017-01-13	27.80845069885254	119.7131576538086	133.6999969482422	15.850000381469727
2017-01-17	28.0327091217041	120.10661315917969	132.88999938964844	15.70533275604248
2017-01-18	28.030370712280273	119.3268051147461	133.25999450683594	15.890666961669922
2017-01-19	27.981319427490234	119.33397674560547	138.41000366210938	16.250667572021484
2017-01-20	28.0327091217041	122.009521484375	138.60000610351562	16.315332412719727
2017-01-23	28.05139923095703	122.3529052734375	137.38999938964844	16.594667434692383
2017-01-24	28.025699615478516	125.83685302734375	140.11000061035156	16.974000930786133
2017-01-25	28.47188377380371	127.54666900634766	139.52000427246094	16.96466636657715
2017-01-26	28.485904693603516	127.81133270263672	138.9600067138672	16.833999633789062
2017-01-27	28.488239288330078	126.83843994140625	142.4499969482422	16.863332748413086
2017-01-30	28.413484573364258	125.76530456542969	141.22000122070312	16.708667755126953
2017-01-31	28.348073959350586	124.84962463378906	140.7100067138672	16.795333862304688
2017-02-01	30.07676124572754	124.68508911132812	140.77999877929688	16.615999221801758
2017-02-02	30.02536392211914	124.89251708984375	139.1999969482422	16.770000457763672
2017-02-03	30.153850555419922	125.77961730957031	140.25	16.755332946777344
2017-02-06	30.4365177154541	125.80821990966797	140.97000122070312	17.184667587280273
2017-02-07	30.726181030273438	127.66827392578125	144.0	17.165332794189453
2017-02-08	30.84531593322754	127.0264892578125	144.74000549316406	17.472000122070312
2017-02-09	31.068220138549805	127.77638244628906	144.13999938964844	17.946666717529297
2017-02-10	30.997831344604492	128.83631896972656	144.82000732421875	17.948667526245117
2017-02-13	31.27233123779297	129.32662963867188	143.1999969482422	18.706666946411133
2017-02-14	31.678220748901367	129.88186645507812	140.82000732421875	18.73200035095215
2017-02-15	31.793188095092773	130.9994354248047	142.27000427246094	18.650667190551758
2017-02-16	31.755647659301758	130.81919860839844	142.00999450683594	17.93000030517578
2017-02-17	31.842464447021484	130.271240234375	142.22000122070312	18.148666381835938
2017-02-21	32.072383880615234	129.97557067871094	142.60000610351562	18.492666244506836
2017-02-22	32.1685791015625	130.61734008789062	143.86000061035156	18.233999252319336
2017-02-23	32.03249740600586	130.97781372070312	142.77999877929688	17.06599998474121
2017-02-24	32.0629997253418	130.76156616210938	143.25	17.133333206176758
2017-02-27	32.12633514404297	129.35549926757812	143.41000366210938	16.415332794189453
2017-02-28	32.14042282104492	129.65835571289062	142.1300048828125	16.666000366210938
2017-03-01	32.79735565185547	131.19418334960938	142.64999389648438	16.667999267578125
2017-03-02	32.60261917114258	130.1702423095703	139.52999877929688	16.698667526245117
2017-03-03	32.79500961303711	129.82421875	139.13999938964844	16.771333694458008
2017-03-06	32.6917839050293	130.12698364257812	141.94000244140625	16.747333526611328
2017-03-07	32.7339973449707	130.06211853027344	141.42999267578125	16.57266616821289
2017-03-08	32.612003326416016	129.39157104492188	140.32000732421875	16.45800018310547
2017-03-09	32.53691864013672	127.75477600097656	140.52999877929688	16.32666778564453
2017-03-10	32.64484405517578	128.22348022460938	140.88999938964844	16.246000289916992
2017-03-13	32.6589241027832	127.23562622070312	143.52000427246094	16.411333084106445
2017-03-14	32.60966110229492	126.7020492553711	143.19000244140625	17.200000762939453
2017-03-15	32.95455551147461	126.76696014404297	145.25	17.048667907714844
2017-03-16	33.008514404296875	127.79806518554688	144.38999938964844	17.469999313354492
2017-03-17	32.844276428222656	126.6515884399414	145.11000061035156	17.433332443237305
2017-03-20	33.18916702270508	126.6876220703125	145.8300018310547	17.461332321166992
2017-03-21	32.809085845947266	125.37532043457031	142.4199981689453	16.711999893188477
2017-03-22	33.17978286743164	126.02425384521484	142.64999389648438	17.000667572021484
2017-03-23	33.062469482421875	126.05313110351562	141.83999633789062	16.985332489013672
2017-03-24	32.99678039550781	125.33927917480469	142.02000427246094	17.54400062561035
2017-03-27	33.05308532714844	125.2960433959961	144.05999755859375	18.014667510986328
2017-03-28	33.73817443847656	125.82958221435547	145.1699981689453	18.496667861938477
2017-03-29	33.81325149536133	125.4186019897461	146.47000122070312	18.492000579833984
2017-03-30	33.7686653137207	125.36090087890625	148.05999755859375	18.527999877929688
2017-03-31	33.705322265625	125.56278228759766	147.80999755859375	18.553333282470703
2017-04-03	33.714725494384766	125.8223648071289	146.9199981689453	19.90133285522461
2017-04-04	33.965755462646484	125.83680725097656	145.5	20.246667861938477
2017-04-05	33.789791107177734	124.654296875	143.6199951171875	19.666667938232422
2017-04-06	33.705322265625	124.3442153930664	143.74000549316406	19.913333892822266
2017-04-07	33.6302375793457	124.12076568603516	143.11000061035156	20.16933250427246
2017-04-10	33.59036636352539	123.44290924072266	143.85000610351562	20.826000213623047
2017-04-11	33.22905731201172	122.99591064453125	144.35000610351562	20.58066749572754
2017-04-12	33.2689323425293	123.05353546142578	143.8300018310547	19.78933334350586
2017-04-13	33.09296798706055	122.23877716064453	142.9199981689453	20.266666412353516
2017-04-17	33.27596664428711	123.37081146240234	147.25	20.09600067138672
2017-04-18	33.12816619873047	122.61375427246094	143.36000061035156	20.016666412353516
2017-04-19	33.006168365478516	116.58578491210938	139.75999450683594	20.368000030517578
2017-04-20	33.41908645629883	117.02561950683594	141.17999267578125	20.167333602905273
2017-04-21	33.37920379638672	115.64124298095703	142.8699951171875	20.373332977294922
2017-04-24	33.70063400268555	115.90801239013672	143.8300018310547	20.53533363342285
2017-04-25	33.90945053100586	115.64840698242188	152.16000366210938	20.91933250427246
2017-04-26	33.710018157958984	115.41047668457031	150.1699981689453	20.67799949645996
2017-04-27	33.73582077026367	115.59799194335938	153.0800018310547	20.575332641601562
2017-04-28	33.702980041503906	115.5762939453125	152.1999969482422	20.937999725341797
2017-05-01	34.39042282104492	114.53080749511719	155.35000610351562	21.52199935913086
2017-05-02	34.608612060546875	114.71829986572266	156.4499969482422	21.25933265686035
2017-05-03	34.503028869628906	114.37939453125	155.58999633789062	20.73466682434082
2017-05-04	34.378684997558594	114.68223571777344	157.25	19.69733238220215
2017-05-05	34.948814392089844	111.79802703857422	156.60000610351562	20.55666732788086
2017-05-08	35.899009704589844	111.41941833496094	156.3800048828125	20.479333877563477
2017-05-09	36.12894058227539	110.7496337890625	157.4600067138672	21.417333602905273
2017-05-10	35.957664489746094	110.12342834472656	160.27999877929688	21.681333541870117
2017-05-11	36.268638610839844	109.68659973144531	158.5399932861328	21.540000915527344
2017-05-12	36.77516174316406	109.48274230957031	160.80999755859375	21.65399932861328
2017-05-15	36.680904388427734	110.31275939941406	160.02000427246094	21.058666229248047
2017-05-16	36.626731872558594	111.8927001953125	159.41000366210938	21.134000778198242
2017-05-17	35.396976470947266	109.89044952392578	153.1999969482422	20.407333374023438
2017-05-18	35.936466217041016	109.78124237060547	155.6999969482422	20.87066650390625
2017-05-19	36.058963775634766	110.65493774414062	157.02000427246094	20.722000122070312
2017-05-22	36.27806854248047	111.13549041748047	157.16000366210938	20.690000534057617
2017-05-23	36.2332878112793	110.69135284423828	157.9499969482422	20.257333755493164
2017-05-24	36.124935150146484	111.04084014892578	157.75	20.681333541870117
2017-05-25	36.249794006347656	111.5431900024414	163.0500030517578	21.121999740600586
2017-05-26	36.18854904174805	111.0262451171875	162.42999267578125	21.676000595092773
2017-05-30	36.20268249511719	110.47293853759766	163.22000122070312	22.34000015258789
2017-05-31	35.98828887939453	111.12822723388672	163.07000732421875	22.733999252319336
2017-06-01	36.087242126464844	111.1573257446289	162.99000549316406	22.691333770751953
2017-06-02	36.622005462646484	110.7059326171875	165.17999267578125	22.656667709350586
2017-06-05	36.2639274597168	110.96803283691406	165.05999755859375	23.154666900634766
2017-06-06	36.38642501831055	110.93890380859375	165.1699981689453	23.523332595825195
2017-06-07	36.6031608581543	109.92686462402344	165.61000061035156	23.976667404174805
2017-06-08	36.5136604309082	110.7422866821289	165.8800048828125	24.666667938232422
2017-06-09	35.0977668762207	112.19850158691406	158.02999877929688	23.821332931518555
2017-06-12	34.25908660888672	112.98482513427734	151.44000244140625	23.93400001525879
2017-06-13	34.53471374511719	112.30770111083984	152.72000122070312	25.06333351135254
2017-06-14	34.19782257080078	111.98731231689453	152.1999969482422	25.37733268737793
2017-06-15	33.992862701416016	112.28588104248047	151.75999450683594	25.022666931152344
2017-06-16	33.51698303222656	113.13043975830078	152.3800048828125	24.760000228881836
2017-06-19	34.47582244873047	112.73728942871094	153.39999389648438	24.65333366394043
2017-06-20	34.16249084472656	112.81739044189453	152.0500030517578	24.81599998474121
2017-06-21	34.36509323120117	111.97278594970703	155.02999877929688	25.093332290649414
2017-06-22	34.30855941772461	112.41690826416016	154.88999938964844	25.507333755493164
2017-06-23	34.461692810058594	112.20580291748047	158.02000427246094	25.56333351135254
2017-06-26	34.35330581665039	113.02123260498047	157.5	25.166000366210938
2017-06-27	33.86094284057617	112.67176818847656	151.02999877929688	24.158000946044922
2017-06-28	34.35567092895508	113.0867919921875	153.41000366210938	24.749332427978516
2017-06-29	33.84915542602539	112.22032928466797	150.08999633789062	24.049999237060547
2017-06-30	33.929264068603516	112.00187683105469	149.41000366210938	24.107332229614258
2017-07-03	33.806758880615234	113.27607727050781	146.1699981689453	23.507999420166016
2017-07-05	33.94575119018555	111.88542938232422	147.61000061035156	21.805999755859375
2017-07-06	33.625343322753906	110.9316177368164	146.25	20.588666915893555
2017-07-07	33.966957092285156	111.35389709472656	150.17999267578125	20.881332397460938
2017-07-10	34.17426681518555	111.70338439941406	152.6699981689453	21.06999969482422
2017-07-11	34.28498458862305	111.53593444824219	154.3300018310547	21.814666748046875
2017-07-12	34.33447265625	111.90726470947266	158.75	21.968000411987305
2017-07-13	34.81271743774414	111.85629272460938	158.2100067138672	21.560667037963867
2017-07-14	35.111907958984375	112.3004379272461	161.1199951171875	21.851999282836914
2017-07-17	35.234405517578125	111.4049072265625	161.6999969482422	21.30466651916504
2017-07-18	35.35690689086914	112.12570190429688	183.60000610351562	21.882667541503906
2017-07-19	35.57838439941406	107.41494750976562	183.86000061035156	21.68400001525879
2017-07-20	35.41817092895508	107.50960540771484	183.60000610351562	21.994667053222656
2017-07-21	35.40167999267578	107.08731079101562	188.5399932861328	21.893333435058594
2017-07-24	35.83045196533203	106.29370880126953	187.91000366210938	22.834667205810547
2017-07-25	35.983577728271484	106.43932342529297	186.97000122070312	22.639999389648438
2017-07-26	36.15320587158203	105.83500671386719	189.0800018310547	22.92333221435547
2017-07-27	35.470008850097656	105.62386322021484	182.67999267578125	22.297332763671875
2017-07-28	35.22027587890625	105.05594635009766	184.0399932861328	22.33799934387207
2017-07-31	35.038883209228516	105.3326416015625	181.66000366210938	21.564666748046875
2017-08-01	35.34984588623047	105.79132843017578	182.02999877929688	21.30466651916504
2017-08-02	37.020164489746094	105.1724624633789	180.74000549316406	21.72599983215332
2017-08-03	36.650299072265625	105.52920532226562	179.22999572753906	23.139333724975586
2017-08-04	36.843475341796875	105.68938446044922	180.27000427246094	23.79400062561035
2017-08-07	37.41359329223633	104.45891571044922	181.3300018310547	23.67799949645996
2017-08-08	37.71277618408203	104.56192016601562	178.36000061035156	24.347999572753906
2017-08-09	37.94366455078125	104.311767578125	175.77999877929688	24.235332489013672
2017-08-10	36.73509979248047	104.36323547363281	169.13999938964844	23.69333267211914
2017-08-11	37.245948791503906	104.36323547363281	171.39999389648438	23.857999801635742
2017-08-14	37.80649185180664	104.71644592285156	171.0	24.253332138061523
2017-08-15	38.22038269042969	104.53247833251953	168.5	24.155332565307617
2017-08-16	38.066654205322266	104.848876953125	169.97999572753906	24.194000244140625
2017-08-17	37.3358268737793	103.52444458007812	166.08999633789062	23.461332321166992
2017-08-18	37.25068664550781	102.78871154785156	166.5399932861328	23.163999557495117
2017-08-21	37.18209457397461	103.25225830078125	166.75999450683594	22.52400016784668
2017-08-22	37.78993606567383	103.75254821777344	169.33999633789062	22.75666618347168
2017-08-23	37.83723449707031	104.583984375	169.05999755859375	23.51799964904785
2017-08-24	37.6693229675293	105.17259979248047	168.1300048828125	23.528667449951172
2017-08-25	37.80885314941406	105.76123809814453	165.9499969482422	23.203332901000977
2017-08-28	38.18963623046875	104.85624694824219	167.1199951171875	23.04400062561035
2017-08-29	38.53022003173828	105.31976318359375	168.80999755859375	23.157333374023438
2017-08-30	38.63428497314453	104.89302825927734	174.69000244140625	23.545333862304688
2017-08-31	38.78801345825195	105.23885345458984	174.7100067138672	23.726667404174805
2017-09-01	38.79983901977539	106.01139831542969	174.74000549316406	23.69333267211914
2017-09-05	38.33391571044922	105.24618530273438	174.52000427246094	23.305999755859375
2017-09-06	38.293697357177734	105.82010650634766	179.25	22.968666076660156
2017-09-07	38.13996124267578	105.14317321777344	179.0	23.374000549316406
2017-09-08	37.5179557800293	104.81208038330078	176.4199981689453	22.893333435058594
2017-09-11	38.19674301147461	106.5853271484375	181.74000549316406	24.246000289916992
2017-09-12	38.045352935791016	107.24752044677734	185.14999389648438	24.183332443237305
2017-09-13	37.759185791015625	107.41676330566406	183.63999938964844	24.415332794189453
2017-09-14	37.43516540527344	107.0856704711914	182.6300048828125	25.176000595092773
2017-09-15	37.81359100341797	106.55587768554688	182.35000610351562	25.320667266845703
2017-09-18	37.527408599853516	106.35723876953125	184.6199951171875	25.666667938232422
2017-09-19	37.541587829589844	106.23950958251953	185.67999267578125	25.00666618347168
2017-09-20	36.9124755859375	107.33580780029297	185.50999450683594	24.92733383178711
2017-09-21	36.278629302978516	106.879638671875	188.77999877929688	24.43199920654297
2017-09-22	35.9238395690918	106.78396606445312	187.35000610351562	23.4060001373291
2017-09-25	35.60692596435547	107.32845306396484	178.5500030517578	22.999332427978516
2017-09-26	36.2194938659668	107.83612823486328	179.3800048828125	23.016666412353516
2017-09-27	36.47728729248047	107.17394256591797	181.97000122070312	22.731332778930664
2017-09-28	36.25261306762695	107.17394256591797	180.6999969482422	22.639999389648438
2017-09-29	36.45126724243164	106.74720764160156	181.35000610351562	22.739999771118164
2017-10-02	36.37796401977539	107.90973663330078	177.00999450683594	22.768667221069336
2017-10-03	36.53641891479492	107.9980239868164	179.19000244140625	23.209333419799805
2017-10-04	36.299903869628906	107.77727508544922	184.4499969482422	23.667333602905273
2017-10-05	36.75163650512695	107.95386505126953	194.38999938964844	23.68866729736328
2017-10-06	36.7303581237793	107.77727508544922	198.02000427246094	23.79199981689453
2017-10-09	36.85807418823242	108.44686889648438	196.8699951171875	22.862667083740234
2017-10-10	36.87226486206055	109.26356506347656	195.0800018310547	23.70599937438965
2017-10-11	37.02599334716797	108.61608123779297	194.9499969482422	23.639999389648438
2017-10-12	36.895912170410156	108.18196868896484	195.86000061035156	23.711999893188477
2017-10-13	37.13005828857422	108.23348236083984	199.49000549316406	23.704666137695312
2017-10-16	37.81359100341797	108.0348129272461	202.67999267578125	23.373332977294922
2017-10-17	37.953125	107.8214340209961	199.47999572753906	23.71666717529297
2017-10-18	37.785194396972656	117.37925720214844	195.5399932861328	23.976667404174805
2017-10-19	36.89118576049805	118.38724517822266	195.1300048828125	23.45400047302246
2017-10-20	36.95505142211914	119.24815368652344	194.16000366210938	23.00666618347168
2017-10-23	36.936126708984375	117.39395141601562	192.47000122070312	22.468000411987305
2017-10-24	37.15607452392578	114.69361114501953	196.02000427246094	22.48933219909668
2017-10-25	36.99289321899414	112.94245910644531	193.77000427246094	21.722667694091797
2017-10-26	37.22939682006836	113.01605224609375	195.2100067138672	21.744667053222656
2017-10-27	38.56333541870117	113.07491302490234	199.5399932861328	21.391332626342773
2017-10-30	39.431331634521484	113.57522583007812	198.3699951171875	21.338666915893555
2017-10-31	39.98003387451172	113.35453033447266	196.42999267578125	22.101999282836914
2017-11-01	39.471527099609375	113.33242797851562	198.0	21.405332565307617
2017-11-02	39.76008224487305	112.83212280273438	199.32000732421875	19.950666427612305
2017-11-03	40.798362731933594	111.52977752685547	200.00999450683594	20.4060001373291
2017-11-06	41.21226501464844	110.98529052734375	200.1300048828125	20.185333251953125
2017-11-07	41.3447151184082	111.36053466796875	195.88999938964844	20.40333366394043
2017-11-08	41.68293380737305	111.52240753173828	196.44000244140625	20.292667388916016
2017-11-09	41.5977783203125	111.6933364868164	193.89999389648438	20.19933319091797
2017-11-10	41.46010971069336	110.8461685180664	192.02000427246094	20.19933319091797
2017-11-13	41.29395294189453	110.28137969970703	195.0800018310547	21.02666664123535
2017-11-14	40.6696891784668	110.64551544189453	195.7100067138672	20.579999923706055
2017-11-15	40.13325500488281	109.3153076171875	192.1199951171875	20.753332138061523
2017-11-16	40.61273956298828	110.81642150878906	195.50999450683594	20.833332061767578
2017-11-17	40.387229919433594	110.70496368408203	193.1999969482422	21.003332138061523
2017-11-20	40.346866607666016	111.84940338134766	194.10000610351562	20.582666397094727
2017-11-21	41.09695053100586	112.91951751708984	196.22999572753906	21.187332153320312
2017-11-22	41.52895736694336	112.78575134277344	196.32000732421875	20.84000015258789
2017-11-24	41.53131866455078	112.8377685546875	195.75	21.036666870117188
2017-11-27	41.32244110107422	112.9417953491211	195.0500030517578	21.12066650390625
2017-11-28	41.08033752441406	113.3059310913086	199.17999267578125	21.170000076293945
2017-11-29	40.22819900512695	114.10850524902344	188.14999389648438	20.502666473388672
2017-11-30	40.79074478149414	114.42066192626953	187.5800018310547	20.59000015258789
2017-12-01	40.60084915161133	115.00775146484375	186.82000732421875	20.435333251953125
2017-12-04	40.30414962768555	116.27104949951172	184.0399932861328	20.34666633605957
2017-12-05	40.26616668701172	115.44615173339844	184.2100067138672	20.246667861938477
2017-12-06	40.11663818359375	114.51725769042969	185.3000030517578	20.884000778198242
2017-12-07	40.19021987915039	114.1233901977539	185.1999969482422	20.749332427978516
2017-12-08	40.20208740234375	115.04487609863281	188.5399932861328	21.0086669921875
2017-12-11	40.985382080078125	115.49076080322266	186.22000122070312	21.92733383178711
2017-12-12	40.755149841308594	116.4791259765625	185.72999572753906	22.735332489013672
2017-12-13	40.89044952392578	114.37606048583984	187.86000061035156	22.601999282836914
2017-12-14	40.878578186035156	114.44295501708984	189.55999755859375	22.525999069213867
2017-12-15	41.29395294189453	113.32823944091797	190.1199951171875	22.89666748046875
2017-12-18	41.8754997253418	113.94503784179688	190.4199981689453	22.591333389282227
2017-12-19	41.42925262451172	113.87071990966797	187.02000427246094	22.073333740234375
2017-12-20	41.384159088134766	113.66266632080078	188.82000732421875	21.93199920654297
2017-12-21	41.54080581665039	112.58511352539062	188.6199951171875	22.110666275024414
2017-12-22	41.54080581665039	113.32823944091797	189.94000244140625	21.68000030517578
2017-12-26	40.48691940307617	113.57349395751953	187.75999450683594	21.152666091918945
2017-12-27	40.49403762817383	113.79640197753906	186.24000549316406	20.775999069213867
2017-12-28	40.60799026489258	114.47267150878906	192.7100067138672	21.02400016784668
2017-12-29	40.168846130371094	114.01190948486328	191.9600067138672	20.75666618347168
2018-01-02	40.8880729675293	114.62871551513672	201.07000732421875	21.368667602539062
2018-01-03	40.88093948364258	117.77963256835938	205.0500030517578	21.149999618530273
2018-01-04	41.07084274291992	120.16506958007812	205.6300048828125	20.974666595458984
2018-01-05	41.5384407043457	120.7521743774414	209.99000549316406	21.10533332824707
2018-01-08	41.384159088134766	121.48041534423828	212.0500030517578	22.42733383178711
2018-01-09	41.3794059753418	121.74798583984375	209.30999755859375	22.246000289916992
2018-01-10	41.36991882324219	122.00804901123047	212.52000427246094	22.31999969482422
2018-01-11	41.60490798950195	122.02293395996094	217.24000549316406	22.530000686645508
2018-01-12	42.03452682495117	121.23522186279297	221.22999572753906	22.4146671295166
2018-01-16	41.82090759277344	121.7628402709961	221.52999877929688	22.67066764831543
2018-01-17	42.511627197265625	125.32987976074219	217.5	23.143999099731445
2018-01-18	42.54959487915039	125.67912292480469	220.3300018310547	22.971332550048828
2018-01-19	42.35971450805664	120.66300201416016	220.4600067138672	23.334667205810547
2018-01-22	42.01316833496094	120.83390045166016	227.5800018310547	23.437332153320312
2018-01-23	42.02265167236328	123.54634857177734	250.2899932861328	23.519332885742188
2018-01-24	41.353294372558594	122.89238739013672	261.29998779296875	23.05933380126953
2018-01-25	40.6151008605957	122.96670532226562	269.70001220703125	22.50933265686035
2018-01-26	40.710044860839844	124.35638427734375	274.6000061035156	22.856666564941406
2018-01-29	39.867408752441406	123.955078125	284.5899963378906	23.302000045776367
2018-01-30	39.63241958618164	121.59191131591797	278.79998779296875	23.05466651916504
2018-01-31	39.74160385131836	121.65135955810547	270.29998779296875	23.62066650390625
2018-02-01	39.824684143066406	120.68525695800781	265.07000732421875	23.28333282470703
2018-02-02	38.09668731689453	118.18092346191406	267.42999267578125	22.916667938232422
2018-02-05	37.14486312866211	113.35050964355469	254.25999450683594	22.208667755126953
2018-02-06	38.69721221923828	115.43873596191406	265.7200012207031	22.264667510986328
2018-02-07	37.86881637573242	114.33147430419922	264.55999755859375	23.0
2018-02-08	36.826786041259766	110.75934600830078	250.10000610351562	21.01533317565918
2018-02-09	37.27723693847656	112.2001953125	249.47000122070312	20.69466781616211
2018-02-12	38.77872085571289	113.61854553222656	257.95001220703125	21.048667907714844
2018-02-13	39.16718673706055	113.1307373046875	258.2699890136719	21.577333450317383
2018-02-14	39.889339447021484	116.14009094238281	266.0	21.487333297729492
2018-02-15	41.228759765625	117.078125	280.2699890136719	22.271333694458008
2018-02-16	41.09529113769531	117.20570373535156	278.5199890136719	22.365999221801758
2018-02-20	40.95705795288086	116.44024658203125	278.54998779296875	22.31800079345703
2018-02-21	40.77116012573242	115.53974151611328	281.0400085449219	22.219999313354492
2018-02-22	41.11197280883789	114.954345703125	278.1400146484375	23.077999114990234
2018-02-23	41.82696533203125	116.71040344238281	285.92999267578125	23.469999313354492
2018-02-26	42.65396499633789	119.00679779052734	294.1600036621094	23.827999114990234
2018-02-27	42.5157356262207	117.48336791992188	290.6099853515625	23.39933204650879
2018-02-28	42.451385498046875	116.94302368164062	291.3800048828125	22.87066650390625
2018-03-01	41.70779800415039	115.42708587646484	290.3900146484375	22.062000274658203
2018-03-02	41.996185302734375	115.93740844726562	301.04998779296875	22.341333389282227
2018-03-05	42.141563415527344	117.78355407714844	315.0	22.22333335876465
2018-03-06	42.105804443359375	116.8604965209961	325.2200012207031	21.8799991607666
2018-03-07	41.7149543762207	118.8116683959961	321.1600036621094	22.15333366394043
2018-03-08	42.1701545715332	117.22824096679688	317.0	21.940000534057617
2018-03-09	42.89468765258789	119.55462646484375	331.44000244140625	21.81133270263672
2018-03-12	43.30937194824219	120.26754760742188	321.29998779296875	23.034000396728516
2018-03-13	42.89229965209961	119.56211853027344	315.8800048828125	22.78933334350586
2018-03-14	42.52764892578125	118.66158294677734	321.54998779296875	21.775333404541016
2018-03-15	42.577701568603516	119.77974700927734	321.0899963378906	21.706666946411133
2018-03-16	42.42755889892578	120.26754760742188	318.45001220703125	21.42333221435547
2018-03-19	41.779296875	118.083740234375	313.4800109863281	20.90399932861328
2018-03-20	41.76499557495117	117.22071075439453	317.5	20.703332901000977
2018-03-21	40.81882095336914	117.58843231201172	316.4800109863281	21.101999282836914
2018-03-22	40.24207305908203	114.13636016845703	306.70001220703125	20.606666564941406
2018-03-23	39.3101921081543	111.73490142822266	300.94000244140625	20.1026668548584
2018-03-26	41.17632293701172	115.096923828125	320.3500061035156	20.278667449951172
2018-03-27	40.120521545410156	114.00128936767578	300.69000244140625	18.61199951171875
2018-03-28	39.677223205566406	114.45906066894531	285.7699890136719	17.185333251953125
2018-03-29	39.9870491027832	115.1419448852539	295.3500061035156	17.742000579833984
2018-04-02	39.724884033203125	112.62043762207031	280.2900085449219	16.832000732421875
2018-04-03	40.13243865966797	112.45533752441406	283.6700134277344	17.8353328704834
2018-04-04	40.89986038208008	115.6597671508789	288.94000244140625	19.12933349609375
2018-04-05	41.183475494384766	115.59221649169922	293.9700012207031	20.381332397460938
2018-04-06	40.13005447387695	112.99566650390625	288.8500061035156	19.953332901000977
2018-04-09	40.5280647277832	114.58661651611328	289.92999267578125	19.310667037963867
2018-04-10	41.29072189331055	116.61283874511719	298.07000732421875	20.31333351135254
2018-04-11	41.097679138183594	116.59033203125	303.6700134277344	20.062000274658203
2018-04-12	41.50282287597656	118.62406158447266	309.25	19.60533332824707
2018-04-13	41.6434440612793	117.60346221923828	311.6499938964844	20.022666931152344
2018-04-16	41.903236389160156	118.48896789550781	307.7799987792969	19.413999557495117
2018-04-17	42.47998809814453	120.75532531738281	336.05999755859375	19.179332733154297
2018-04-18	42.38466262817383	111.65985870361328	334.5199890136719	19.55666732788086
2018-04-19	41.183475494384766	110.84187316894531	332.70001220703125	20.005332946777344
2018-04-20	39.496097564697266	108.74059295654297	327.7699890136719	19.349332809448242
2018-04-23	39.381690979003906	109.4610366821289	318.69000244140625	18.891332626342773
2018-04-24	38.83353042602539	109.23591613769531	307.0199890136719	18.8973331451416
2018-04-25	39.002750396728516	109.52108001708984	305.760009765625	18.71266746520996
2018-04-26	39.13859176635742	110.10641479492188	313.9800109863281	19.031999588012695
2018-04-27	38.6857795715332	109.92630004882812	311.760009765625	19.60533332824707
2018-04-30	39.38646697998047	108.78561401367188	312.4599914550781	19.593332290649414
2018-05-01	40.301658630371094	108.81562805175781	313.29998779296875	19.994667053222656
2018-05-02	42.08197784423828	106.9019775390625	313.3599853515625	20.07666778564453
2018-05-03	42.158241271972656	106.55679321289062	311.69000244140625	18.963333129882812
2018-05-04	43.812255859375	107.9976577758789	320.0899963378906	19.606000900268555
2018-05-07	44.12923049926758	107.47984313964844	326.260009765625	20.184667587280273
2018-05-08	44.341346740722656	107.31474304199219	326.8900146484375	20.131332397460938
2018-05-09	44.65357208251953	108.21009826660156	330.29998779296875	20.456666946411133
2018-05-10	45.29228591918945	109.44691467285156	329.6000061035156	20.334667205810547
2018-05-11	45.120025634765625	109.37104034423828	326.4599914550781	20.070667266845703
2018-05-14	45.01476287841797	109.49243927001953	328.5299987792969	19.46466636657715
2018-05-15	44.60564041137695	109.06751251220703	326.1300048828125	18.94533348083496
2018-05-16	45.02193069458008	109.74283599853516	328.19000244140625	19.09866714477539
2018-05-17	44.737239837646484	109.64420318603516	325.2200012207031	18.96933364868164
2018-05-18	44.57453918457031	109.32550811767578	324.17999267578125	18.454666137695312
2018-05-21	44.89035415649414	110.3954086303711	331.82000732421875	18.965999603271484
2018-05-22	44.777896881103516	110.09186553955078	331.6199951171875	18.333999633789062
2018-05-23	45.064998626708984	109.77322387695312	344.7200012207031	18.60466766357422
2018-05-24	45.01476287841797	109.31790161132812	349.2900085449219	18.523332595825195
2018-05-25	45.11763000488281	108.99162292480469	351.2900085449219	18.59000015258789
2018-05-29	44.95494842529297	107.15540313720703	349.7300109863281	18.917333602905273
2018-05-30	44.85923385620117	108.21769714355469	353.5400085449219	19.447999954223633
2018-05-31	44.70852279663086	107.22368621826172	351.6000061035156	18.98200035095215
2018-06-01	45.51479721069336	107.70929718017578	359.92999267578125	19.454666137695312
2018-06-04	45.89519500732422	108.53636932373047	361.80999755859375	19.78266716003418
2018-06-05	46.24927520751953	109.03717041015625	365.79998779296875	19.408666610717773
2018-06-06	46.409584045410156	109.80354309082031	367.45001220703125	21.299999237060547
2018-06-07	46.2851676940918	110.29676055908203	361.3999938964844	21.07266616821289
2018-06-08	45.864097595214844	110.88861083984375	360.57000732421875	21.17733383178711
2018-06-11	45.75163269042969	111.22247314453125	361.45001220703125	22.139999389648438
2018-06-12	46.00286102294922	111.44252014160156	363.8299865722656	22.851333618164062
2018-06-13	45.62483596801758	111.04794311523438	379.92999267578125	22.985332489013672
2018-06-14	45.64876174926758	110.17533111572266	392.8699951171875	23.847999572753906
2018-06-15	45.17984390258789	110.31950378417969	391.9800109863281	23.878000259399414
2018-06-18	45.15591049194336	109.6290054321289	390.3999938964844	24.722000122070312
2018-06-19	44.426204681396484	109.18893432617188	404.9800109863281	23.503332138061523
2018-06-20	44.62000274658203	108.22528076171875	416.760009765625	24.148000717163086
2018-06-21	44.371158599853516	107.17813110351562	415.44000244140625	23.167333602905273
2018-06-22	44.241981506347656	107.20089721679688	411.0899963378906	22.242000579833984
2018-06-25	43.584041595458984	105.3115234375	384.4800109863281	22.200666427612305
2018-06-26	44.12474060058594	105.53160095214844	399.3900146484375	22.799999237060547
2018-06-27	44.060157775878906	104.3175277709961	390.3900146484375	22.96666717529297
2018-06-28	44.38074493408203	106.26002502441406	395.4200134277344	23.32866668701172
2018-06-29	44.28743362426758	106.00205993652344	391.42999267578125	22.863332748413086
2018-07-02	44.78268814086914	106.12345886230469	398.17999267578125	22.33799934387207
2018-07-03	44.002723693847656	105.90338897705078	390.5199890136719	20.724000930786133
2018-07-05	44.35681915283203	107.31474304199219	398.3900146484375	20.610666275024414
2018-07-06	44.971683502197266	108.11143493652344	408.25	20.593332290649414
2018-07-09	45.596134185791016	109.56072998046875	418.9700012207031	21.233999252319336
2018-07-10	45.54110336303711	109.80354309082031	415.6300048828125	21.49799919128418
2018-07-11	44.95016098022461	109.97806549072266	418.6499938964844	21.263999938964844
2018-07-12	45.70378875732422	111.12383270263672	413.5	21.11400032043457
2018-07-13	45.775569915771484	110.70649719238281	395.79998779296875	21.257999420166016
2018-07-16	45.675086975097656	110.37265014648438	400.4800109863281	20.67333221435547
2018-07-17	45.80427932739258	108.87782287597656	379.4800109863281	21.512666702270508
2018-07-18	45.55306625366211	109.65935516357422	375.1300048828125	21.59000015258789
2018-07-19	45.90715408325195	113.2408218383789	364.2300109863281	21.34866714477539
2018-07-20	45.80188751220703	111.04794311523438	361.04998779296875	20.905332565307617
2018-07-23	45.84254837036133	110.55473327636719	362.6600036621094	20.213333129882812
2018-07-24	46.17511749267578	111.0707015991211	357.32000732421875	19.82866668701172
2018-07-25	46.61054611206055	111.2528305053711	362.8699951171875	20.582666397094727
2018-07-26	46.46461486816406	111.32109832763672	363.0899963378906	20.44333267211914
2018-07-27	45.691837310791016	110.13741302490234	355.2099914550781	19.812000274658203
2018-07-30	45.43583297729492	110.3954086303711	334.9599914550781	19.344667434692383
2018-07-31	45.52675247192383	109.97048950195312	337.45001220703125	19.875999450683594
2018-08-01	48.20872497558594	108.88542175292969	338.3800048828125	20.055999755859375
2018-08-02	49.617916107177734	108.4756851196289	344.5	23.30266761779785
2018-08-03	49.7614631652832	112.07231140136719	343.0899963378906	23.211332321166992
2018-08-06	50.01984405517578	110.80514526367188	350.9200134277344	22.799333572387695
2018-08-07	49.55092239379883	111.5487289428711	351.8299865722656	25.30466651916504
2018-08-08	49.58441925048828	111.45769500732422	347.6099853515625	24.689332962036133
2018-08-09	49.974395751953125	111.0358657836914	349.3599853515625	23.496667861938477
2018-08-10	49.825538635253906	110.81340026855469	345.8699951171875	23.69933319091797
2018-08-13	50.14725875854492	109.45587158203125	341.30999755859375	23.76066780090332
2018-08-14	50.35853958129883	109.95442199707031	337.489990234375	23.176000595092773
2018-08-15	50.47618103027344	110.37625885009766	326.3999938964844	22.57933235168457
2018-08-16	51.21565246582031	111.47303771972656	322.44000244140625	22.363332748413086
2018-08-17	52.23841857910156	112.02526092529297	316.7799987792969	20.366666793823242
2018-08-20	51.72944641113281	112.37039947509766	327.7300109863281	20.562667846679688
2018-08-21	51.62860107421875	111.95622253417969	338.0199890136719	21.459999084472656
2018-08-22	51.63100814819336	111.39632415771484	344.44000244140625	21.44266700744629
2018-08-23	51.73664093017578	111.49605560302734	339.1700134277344	21.34000015258789
2018-08-24	51.89750289916992	112.00992584228516	358.82000732421875	21.521333694458008
2018-08-27	52.324859619140625	112.50846099853516	364.5799865722656	21.284666061401367
2018-08-28	52.747413635253906	112.4317398071289	368.489990234375	20.790666580200195
2018-08-29	53.53490447998047	113.16036987304688	368.0400085449219	20.333999633789062
2018-08-30	54.02708435058594	111.925537109375	370.9800109863281	20.209999084472656
2018-08-31	54.651309967041016	112.34738159179688	367.67999267578125	20.110666275024414
2018-09-04	54.826576232910156	111.73379516601562	363.6000061035156	19.26333236694336
2018-09-05	54.46885299682617	112.4854507446289	341.17999267578125	18.715999603271484
2018-09-06	53.563716888427734	112.27836608886719	346.4599914550781	18.729999542236328
2018-09-07	53.131561279296875	111.55740356445312	348.67999267578125	17.549333572387695
2018-09-10	52.418495178222656	111.71077728271484	348.4100036621094	19.03333282470703
2018-09-11	53.74378967285156	112.35504150390625	355.92999267578125	18.62933349609375
2018-09-12	53.07634353637695	112.4164047241211	369.95001220703125	19.369333267211914
2018-09-13	54.35840606689453	114.24182891845703	368.1499938964844	19.297332763671875
2018-09-14	53.74138259887695	113.76628112792969	364.55999755859375	19.68000030517578
2018-09-17	52.31045913696289	113.46715545654297	350.3500061035156	19.6560001373291
2018-09-18	52.396881103515625	113.94271087646484	367.6499938964844	18.997333526611328
2018-09-19	52.4281005859375	114.3261947631836	366.9599914550781	19.934667587280273
2018-09-20	52.82664489746094	115.92919921875	365.3599853515625	19.8886661529541
2018-09-21	52.25764083862305	116.08257293701172	361.19000244140625	19.940000534057617
2018-09-24	53.00910949707031	115.0701904296875	369.6099853515625	19.978666305541992
2018-09-25	53.345245361328125	114.2111587524414	369.42999267578125	20.06599998474121
2018-09-26	52.92028045654297	116.28199005126953	377.8800048828125	20.6386661529541
2018-09-27	54.007877349853516	116.1976318359375	380.7099914550781	20.501333236694336
2018-09-28	54.19755172729492	115.9751968383789	374.1300048828125	17.65133285522461
2018-10-01	54.56248092651367	117.34809875488281	381.42999267578125	20.713333129882812
2018-10-02	55.047462463378906	117.92332458496094	377.1400146484375	20.06800079345703
2018-10-03	55.71731185913086	117.516845703125	377.04998779296875	19.65333366394043
2018-10-04	54.73774719238281	116.05191040039062	363.6499938964844	18.788667678833008
2018-10-05	53.84941864013672	114.30320739746094	351.3500061035156	17.463333129882812
2018-10-08	53.724578857421875	113.81230163574219	349.1000061035156	16.70400047302246
2018-10-09	54.46885299682617	112.93029022216797	355.7099914550781	17.520000457763672
2018-10-10	51.945526123046875	109.44053649902344	325.8900146484375	17.125333786010742
2018-10-11	51.48694610595703	106.6257095336914	321.1000061035156	16.815332412719727
2018-10-12	53.326026916503906	108.02926635742188	339.55999755859375	17.25200080871582
2018-10-15	52.18560791015625	108.24403381347656	333.1300048828125	17.305999755859375
2018-10-16	53.33562088012695	111.3042984008789	346.3999938964844	18.439332962036133
2018-10-17	53.10515213012695	102.81380462646484	364.70001220703125	18.118667602539062
2018-10-18	51.8638801574707	100.12938690185547	346.7099914550781	17.5939998626709
2018-10-19	52.65378189086914	99.01725006103516	332.6700134277344	17.333332061767578
2018-10-22	52.975494384765625	99.72285461425781	329.5400085449219	17.39666748046875
2018-10-23	53.474884033203125	100.63558959960938	333.1600036621094	19.609333038330078
2018-10-24	51.6406135559082	97.56765747070312	301.8299865722656	19.233333587646484
2018-10-25	52.771427154541016	96.98474884033203	312.8699951171875	20.99066734313965
2018-10-26	51.931121826171875	95.71156311035156	299.8299865722656	22.059999465942383
2018-10-29	50.956363677978516	91.7616195678711	284.8399963378906	22.323333740234375
2018-10-30	51.210853576660156	88.50962829589844	285.80999755859375	21.99333381652832
2018-10-31	52.545745849609375	88.53263092041016	301.7799987792969	22.488000869750977
2018-11-01	53.35245132446289	89.60639953613281	317.3800048828125	22.95199966430664
2018-11-02	49.81353759765625	88.71672058105469	309.1000061035156	23.0939998626709
2018-11-05	48.3994140625	92.08375549316406	315.44000244140625	22.760000228881836
2018-11-06	48.92280960083008	94.43070983886719	310.8399963378906	22.737333297729492
2018-11-07	50.406551361083984	95.74991607666016	327.5	23.21066665649414
2018-11-08	50.23067855834961	95.83534240722656	317.9200134277344	23.426666259765625
2018-11-09	49.26215744018555	95.95962524414062	303.4700012207031	23.367332458496094
2018-11-12	46.780616760253906	93.90902709960938	294.07000732421875	22.0853328704834
2018-11-13	46.31321716308594	93.86241149902344	294.3999938964844	22.582000732421875
2018-11-14	45.00499725341797	93.36529541015625	286.7300109863281	22.933332443237305
2018-11-15	46.115665435791016	94.32845306396484	290.05999755859375	23.229333877563477
2018-11-16	46.62643051147461	94.429443359375	286.2099914550781	23.62066650390625
2018-11-19	44.77851486206055	93.45072937011719	270.6000061035156	23.564666748046875
2018-11-20	42.639095306396484	91.03504943847656	266.9800109863281	23.166000366210938
2018-11-21	42.590911865234375	92.09920501708984	262.1300048828125	22.54599952697754
2018-11-23	41.5091438293457	91.02728271484375	258.82000732421875	21.722000122070312
2018-11-26	42.07050323486328	92.86817932128906	261.42999267578125	23.066667556762695
2018-11-27	41.97896194458008	93.2332534790039	266.6300048828125	22.92799949645996
2018-11-28	43.59316635131836	95.5401840209961	282.6499938964844	23.191333770751953
2018-11-29	43.258270263671875	94.35952758789062	288.75	22.744667053222656
2018-11-30	43.02458190917969	96.52665710449219	286.1300048828125	23.365333557128906
2018-12-03	44.527957916259766	97.33448791503906	290.29998779296875	23.89933204650879
2018-12-04	42.56923294067383	94.45275115966797	275.3299865722656	23.979999542236328
2018-12-06	42.0946159362793	96.24702453613281	282.8800048828125	24.20400047302246
2018-12-07	40.5936279296875	92.6972885131836	265.1400146484375	23.864667892456055
2018-12-10	40.86106491088867	94.0876693725586	269.70001220703125	24.343332290649414
2018-12-11	40.62736129760742	93.9012451171875	265.32000732421875	24.450666427612305
2018-12-12	40.74060821533203	94.11096954345703	274.8800048828125	24.440000534057617
2018-12-13	41.186309814453125	93.7769775390625	276.0199890136719	25.119333267211914
2018-12-14	39.86845397949219	93.13227081298828	266.8399963378906	24.380666732788086
2018-12-17	39.49742126464844	90.18060302734375	262.79998779296875	23.22800064086914
2018-12-18	40.01060104370117	90.60782623291016	270.94000244140625	22.468666076660156
2018-12-19	38.762596130371094	90.43694305419922	266.7699890136719	22.197999954223633
2018-12-20	37.78444290161133	87.78821563720703	260.5799865722656	21.025333404541016
2018-12-21	36.314788818359375	86.1725845336914	246.38999938964844	21.31800079345703
2018-12-24	35.37517547607422	83.5549545288086	233.8800048828125	19.69266700744629
2018-12-26	37.866355895996094	86.5221176147461	253.6699981689453	21.73933219909668
2018-12-27	37.620601654052734	88.37855529785156	255.57000732421875	21.075332641601562
2018-12-28	37.63987731933594	87.79601287841797	256.0799865722656	22.257999420166016
2018-12-31	38.00368118286133	88.29312133789062	267.6600036621094	22.18666648864746
2019-01-02	38.04704666137695	89.48931121826172	267.6600036621094	20.674667358398438
2019-01-03	34.25727081298828	87.70278930664062	271.20001220703125	20.02400016784668
2019-01-04	35.71969223022461	91.12825012207031	297.57000732421875	21.179332733154297
2019-01-07	35.640201568603516	91.77295684814453	315.3399963378906	22.33066749572754
2019-01-08	36.319610595703125	93.077880859375	320.2699890136719	22.356666564941406
2019-01-09	36.93637466430664	93.74590301513672	319.9599914550781	22.568666458129883
2019-01-10	37.05443572998047	94.60033416748047	324.6600036621094	22.99799919128418
2019-01-11	36.690635681152344	94.343994140625	337.5899963378906	23.150667190551758
2019-01-14	36.1389045715332	93.51290130615234	332.94000244140625	22.293333053588867
2019-01-15	36.8785514831543	94.5537338256836	354.6400146484375	22.961999893188477
2019-01-16	37.329078674316406	94.46827697753906	351.3900146484375	23.06999969482422
2019-01-17	37.55073165893555	94.9110336303711	353.19000244140625	23.15399932861328
2019-01-18	37.78203582763672	96.17711639404297	339.1000061035156	20.150667190551758
2019-01-22	36.93396759033203	95.1673583984375	325.1600036621094	19.92799949645996
2019-01-23	37.083343505859375	103.22225189208984	321.989990234375	19.172666549682617
2019-01-24	36.7894172668457	102.942626953125	326.6700134277344	19.43400001525879
2019-01-25	38.00849914550781	104.06114959716797	338.04998779296875	19.80266761779785
2019-01-28	37.65675735473633	104.2941665649414	335.6600036621094	19.7586669921875
2019-01-29	37.266456604003906	104.34077453613281	328.8999938964844	19.83066749572754
2019-01-30	39.81303405761719	104.37960052490234	340.6600036621094	20.584667205810547
2019-01-31	40.09973907470703	104.41068267822266	339.5	20.468000411987305
2019-02-01	40.1190071105957	104.16212463378906	339.8500061035156	20.81399917602539
2019-02-04	41.25859451293945	105.0087661743164	351.3399963378906	20.859333038330078
2019-02-05	41.96450424194336	105.28839874267578	355.80999755859375	21.42333221435547
2019-02-06	41.97896194458008	105.88648986816406	352.19000244140625	21.148000717163086
2019-02-07	41.183902740478516	104.6606674194336	344.7099914550781	20.500667572021484
2019-02-08	41.232303619384766	105.06925964355469	347.57000732421875	20.386667251586914
2019-02-11	40.99516677856445	105.28929138183594	345.7300109863281	20.856000900268555
2019-02-12	41.34844207763672	106.90805053710938	359.9700012207031	20.78733253479004
2019-02-13	41.176639556884766	108.06314849853516	351.7699890136719	20.544666290283203
2019-02-14	41.32665252685547	107.24594116210938	359.07000732421875	20.251333236694336
2019-02-15	41.23472595214844	108.46393585205078	356.8699951171875	20.525333404541016
2019-02-19	41.35810470581055	108.99041748046875	361.9200134277344	20.375999450683594
2019-02-20	41.6242790222168	108.44036865234375	359.9100036621094	20.17066764831543
2019-02-21	41.38956832885742	108.31461334228516	356.9700012207031	19.415332794189453
2019-02-22	41.85171890258789	109.42259216308594	363.0199890136719	19.6473331451416
2019-02-25	42.156578063964844	109.5876235961914	363.9100036621094	19.917999267578125
2019-02-26	42.18077850341797	109.79191589355469	364.9700012207031	19.857332229614258
2019-02-27	42.31143569946289	109.35972595214844	362.8699951171875	20.982667922973633
2019-02-28	41.895263671875	108.54248809814453	358.1000061035156	21.325332641601562
2019-03-01	42.33563232421875	109.38330841064453	357.32000732421875	19.652666091918945
2019-03-04	42.548561096191406	108.77825164794922	351.0400085449219	19.02400016784668
2019-03-05	42.47113037109375	108.34605407714844	354.29998779296875	18.43600082397461
2019-03-06	42.22675323486328	107.63884735107422	359.6099853515625	18.416000366210938
2019-03-07	41.73799514770508	106.36585235595703	352.6000061035156	18.439332962036133
2019-03-08	41.83719253540039	106.1536865234375	349.6000061035156	18.94266700744629
2019-03-11	43.286529541015625	108.21246337890625	358.8599853515625	19.39466667175293
2019-03-12	43.772865295410156	108.6603775024414	356.2699890136719	18.890666961669922
2019-03-13	43.9664306640625	108.88038635253906	361.2099914550781	19.263999938964844
2019-03-14	44.4552001953125	109.06112670898438	358.82000732421875	19.33066749572754
2019-03-15	45.033470153808594	109.56402587890625	361.4599914550781	18.36199951171875
2019-03-18	45.49320602416992	110.17697143554688	363.44000244140625	17.965999603271484
2019-03-19	45.13267517089844	110.39697265625	358.7799987792969	17.83133316040039
2019-03-20	45.527076721191406	109.6976089477539	375.2200012207031	18.239999771118164
2019-03-21	47.20384979248047	111.14350891113281	377.8699951171875	18.26799964904785
2019-03-22	46.22633361816406	109.57976531982422	361.010009765625	17.635332107543945
2019-03-25	45.66741943359375	109.36761474609375	366.2300109863281	17.3613338470459
2019-03-26	45.195587158203125	110.18484497070312	359.9700012207031	17.851333618164062
2019-03-27	45.60208511352539	109.41472625732422	353.3699951171875	18.32200050354004
2019-03-28	45.662574768066406	109.94905853271484	354.6099853515625	18.57466697692871
2019-03-29	45.960174560546875	110.87633514404297	356.55999755859375	18.657333374023438
2019-04-01	46.272315979003906	112.60508728027344	366.9599914550781	19.278667449951172
2019-04-02	46.94495391845703	112.36935424804688	367.7200012207031	19.058666229248047
2019-04-03	47.266761779785156	112.86441802978516	369.75	19.45400047302246
2019-04-04	47.34903335571289	112.19650268554688	367.8800048828125	17.851999282836914
2019-04-05	47.665992736816406	112.5893783569336	365.489990234375	18.33066749572754
2019-04-08	48.41606521606445	112.67583465576172	361.4100036621094	18.213333129882812
2019-04-09	48.270904541015625	111.66999053955078	364.7099914550781	18.15399932861328
2019-04-10	48.54188919067383	112.38504791259766	363.9200134277344	18.40399932861328
2019-04-11	48.1378173828125	112.9822769165039	367.6499938964844	17.89466667175293
2019-04-12	48.11846160888672	113.43016815185547	351.1400146484375	17.84666633605957
2019-04-15	48.20557403564453	113.07658386230469	348.8699951171875	17.7586669921875
2019-04-16	48.21040725708008	114.05094146728516	359.4599914550781	18.224000930786133
2019-04-17	49.14921188354492	109.31259155273438	354.739990234375	18.082000732421875
2019-04-18	49.325836181640625	110.27127075195312	360.3500061035156	18.21733283996582
2019-04-22	49.48794937133789	109.13970184326172	377.3399963378906	17.516666412353516
2019-04-23	50.20172882080078	110.35770416259766	381.8900146484375	17.593332290649414
2019-04-24	50.12431335449219	109.97267150878906	374.2300109863281	17.243999481201172
2019-04-25	49.6694221496582	108.93540954589844	368.3299865722656	16.5086669921875
2019-04-26	49.43230056762695	109.57191467285156	374.8500061035156	15.675999641418457
2019-04-29	49.50730514526367	109.26545715332031	371.8299865722656	16.097999572753906
2019-04-30	48.553977966308594	110.22410583496094	370.5400085449219	15.912667274475098
2019-05-01	50.937286376953125	110.45199584960938	378.80999755859375	15.600666999816895
2019-05-02	50.60580062866211	109.68977355957031	379.05999755859375	16.273332595825195
2019-05-03	51.234901428222656	110.2083969116211	385.0299987792969	17.00200080871582
2019-05-06	50.44369125366211	110.310546875	378.6700134277344	17.022666931152344
2019-05-07	49.0838737487793	108.15747833251953	370.4599914550781	16.470666885375977
2019-05-08	49.09355163574219	108.44036865234375	364.3699951171875	16.32266616821289
2019-05-09	48.56608200073242	107.61338806152344	362.75	16.131999969482422
2019-05-10	47.893280029296875	107.59748840332031	361.0400085449219	15.968000411987305
2019-05-13	45.109745025634766	104.4964828491211	345.260009765625	15.133999824523926
2019-05-14	45.823848724365234	105.99928283691406	345.6099853515625	15.487333297729492
2019-05-15	46.37276840209961	106.86597442626953	354.989990234375	15.463333129882812
2019-05-16	46.168758392333984	108.04278564453125	359.30999755859375	15.222000122070312
2019-05-17	45.90642166137695	106.8023681640625	354.45001220703125	14.0686674118042
2019-05-20	44.47093200683594	107.43846893310547	348.1099853515625	13.690667152404785
2019-05-21	45.323490142822266	108.49601745605469	354.2699890136719	13.67199993133545
2019-05-22	44.39564895629883	108.41649627685547	359.7300109863281	12.84866714477539
2019-05-23	43.63782501220703	105.26776885986328	352.2099914550781	13.03266716003418
2019-05-24	43.47023010253906	105.18031311035156	354.3900146484375	12.708666801452637
2019-05-28	43.290489196777344	103.73316955566406	355.05999755859375	12.579999923706055
2019-05-29	43.08403778076172	103.12089538574219	349.19000244140625	12.657333374023438
2019-05-30	43.307491302490234	103.02549743652344	351.8500061035156	12.54800033569336
2019-05-31	42.52294921875	100.97404479980469	343.2799987792969	12.343999862670898
2019-06-03	42.09303665161133	101.9917984008789	336.6300048828125	11.9313325881958
2019-06-04	43.632957458496094	105.50630950927734	353.3999938964844	12.90666675567627
2019-06-05	44.33734893798828	104.55213928222656	355.7300109863281	13.105999946594238
2019-06-06	44.98830032348633	105.1325912475586	357.1300048828125	13.729999542236328
2019-06-07	46.18574905395508	105.99928283691406	360.8699951171875	13.633333206176758
2019-06-10	46.775978088378906	107.13632202148438	352.010009765625	14.192000389099121
2019-06-11	47.317623138427734	108.09843444824219	351.2699890136719	14.473333358764648
2019-06-12	47.167030334472656	107.23970031738281	345.55999755859375	13.950667381286621
2019-06-13	47.15731430053711	107.94735717773438	343.42999267578125	14.260666847229004
2019-06-14	46.81483459472656	107.46232604980469	339.7300109863281	14.32800006866455
2019-06-17	47.09416961669922	107.30330657958984	350.6199951171875	15.001999855041504
2019-06-18	48.201744079589844	108.44036865234375	357.1199951171875	14.982666969299316
2019-06-19	48.06086349487305	108.99694061279297	363.5199890136719	15.095333099365234
2019-06-20	48.44707107543945	110.40433502197266	365.2099914550781	14.641332626342773
2019-06-21	48.281898498535156	110.68262481689453	369.2099914550781	14.790666580200195
2019-06-24	48.23332214355469	110.8019027709961	371.0400085449219	14.909333229064941
2019-06-25	47.502220153808594	110.01470947265625	360.29998779296875	14.650667190551758
2019-06-26	48.5296516418457	110.1419448852539	362.20001220703125	14.618000030517578
2019-06-27	48.515071868896484	110.1419448852539	370.0199890136719	14.855999946594238
2019-06-28	48.073020935058594	109.64895629882812	367.32000732421875	14.897333145141602
2019-07-01	48.954708099365234	111.22329711914062	374.6000061035156	15.14466667175293
2019-07-02	49.24131774902344	111.49365997314453	375.42999267578125	14.970000267028809
2019-07-03	49.649383544921875	112.54324340820312	381.7200012207031	15.65999984741211
2019-07-05	49.60565948486328	112.416015625	380.54998779296875	15.539999961853027
2019-07-08	48.583091735839844	111.77195739746094	376.1600036621094	15.355999946594238
2019-07-09	48.87940979003906	110.78598022460938	379.92999267578125	15.337332725524902
2019-07-10	49.36277389526367	111.69243621826172	381.0	15.928000450134277
2019-07-11	49.00328826904297	112.30470275878906	379.5	15.90666675567627
2019-07-12	49.3797721862793	113.49738311767578	373.25	16.338666915893555
2019-07-15	49.843692779541016	113.95856475830078	366.6000061035156	16.899999618530273
2019-07-16	49.671234130859375	114.12554931640625	365.989990234375	16.825332641601562
2019-07-17	49.39191818237305	113.75977325439453	362.44000244140625	16.99066734313965
2019-07-18	49.95299530029297	118.97586822509766	325.2099914550781	16.902666091918945
2019-07-19	49.20731735229492	119.015625	315.1000061035156	17.211999893188477
2019-07-22	50.331912994384766	119.06332397460938	310.6199951171875	17.045333862304688
2019-07-23	50.72538757324219	119.57221221923828	307.29998779296875	17.344667434692383
2019-07-24	50.6840934753418	119.29393768310547	317.94000244140625	17.658666610717773
2019-07-25	50.2833251953125	119.5801773071289	326.4599914550781	15.254667282104492
2019-07-26	50.45820617675781	120.3514633178711	335.7799987792969	15.202667236328125
2019-07-29	50.92941665649414	119.96980285644531	332.70001220703125	15.718000411987305
2019-07-30	50.7108154296875	119.0871810913086	325.92999267578125	16.150667190551758
2019-07-31	51.74552536010742	117.87065124511719	322.989990234375	16.107332229614258
2019-08-01	50.625797271728516	119.52452087402344	319.5	15.59000015258789
2019-08-02	49.554649353027344	117.08348083496094	318.8299865722656	15.62266731262207
2019-08-05	46.960575103759766	111.92302703857422	307.6300048828125	15.221332550048828
2019-08-06	47.84955596923828	111.89918518066406	310.1000061035156	15.383333206176758
2019-08-07	48.34504699707031	110.61107635498047	304.2900085449219	15.561332702636719
2019-08-08	49.41134262084961	112.71080017089844	315.8999938964844	15.886667251586914
2019-08-09	49.004180908203125	109.51695251464844	308.92999267578125	15.667332649230957
2019-08-12	48.87983703613281	107.5378646850586	310.8299865722656	15.267333030700684
2019-08-13	50.94981002807617	109.24341583251953	312.2799987792969	15.666666984558105
2019-08-14	49.433284759521484	105.59097290039062	299.1099853515625	14.641332626342773
2019-08-15	49.18703842163086	106.1299819946289	295.760009765625	14.37600040435791
2019-08-16	50.34759521484375	107.61026000976562	302.79998779296875	14.662667274475098
2019-08-19	51.28628158569336	108.64002990722656	309.3800048828125	15.121999740600586
2019-08-20	51.288719177246094	106.99884796142578	298.989990234375	15.057332992553711
2019-08-21	51.844608306884766	108.00447082519531	297.80999755859375	14.722000122070312
2019-08-22	51.800724029541016	108.06077575683594	296.92999267578125	14.8100004196167
2019-08-23	49.406471252441406	104.23941802978516	291.44000244140625	14.09333324432373
2019-08-26	50.34515380859375	104.5772933959961	294.9800109863281	14.333333015441895
2019-08-27	49.777061462402344	105.52659606933594	291.0299987792969	14.272000312805176
2019-08-28	50.1110954284668	106.8057632446289	291.7699890136719	14.37266731262207
2019-08-29	50.95956802368164	108.51130676269531	296.7799987792969	14.780667304992676
2019-08-30	50.893733978271484	109.03423309326172	293.75	15.040666580200195
2019-09-03	50.15254211425781	107.8838119506836	289.2900085449219	15.000666618347168
2019-09-04	51.003456115722656	109.66979217529297	291.5199890136719	14.711999893188477
2019-09-05	52.00065231323242	113.41072845458984	293.25	15.305333137512207
2019-09-06	51.99577331542969	113.08892059326172	290.1700134277344	15.16333293914795
2019-09-09	52.217647552490234	114.72207641601562	294.3399963378906	15.452667236328125
2019-09-10	52.83448791503906	116.69310760498047	287.989990234375	15.702667236328125
2019-09-11	54.514373779296875	115.52656555175781	288.2699890136719	16.47333335876465
2019-09-12	54.39246368408203	115.54266357421875	288.8599853515625	16.391332626342773
2019-09-13	53.33430862426758	115.58289337158203	294.1499938964844	16.34666633605957
2019-09-16	53.61470031738281	114.6255111694336	294.2900085449219	16.187332153320312
2019-09-17	53.80975341796875	114.40026092529297	298.6000061035156	16.319332122802734
2019-09-18	54.314453125	114.41635131835938	291.55999755859375	16.232667922973633
2019-09-19	53.87314224243164	115.01973724365234	286.6000061035156	16.440000534057617
2019-09-20	53.08561706542969	114.14282989501953	270.75	16.041332244873047
2019-09-23	53.32699966430664	114.29566192626953	265.9200134277344	16.082000732421875
2019-09-24	53.07342529296875	113.98194885253906	254.58999633789062	14.880666732788086
2019-09-25	53.890201568603516	115.17259216308594	264.75	15.24666690826416
2019-09-26	53.61226272583008	115.48633575439453	263.30999755859375	16.17066764831543
2019-09-27	53.35138702392578	115.2369384765625	263.0799865722656	16.142000198364258
2019-09-30	54.60702133178711	116.99076080322266	267.6199951171875	16.058000564575195
2019-10-01	54.758182525634766	115.57484436035156	269.5799865722656	16.312667846679688
2019-10-02	53.38551330566406	113.98998260498047	268.0299987792969	16.208667755126953
2019-10-03	53.83900833129883	114.25545501708984	268.1499938964844	15.535332679748535
2019-10-04	55.34822463989258	115.03583526611328	272.7900085449219	15.428667068481445
2019-10-07	55.36040496826172	113.66011810302734	274.4599914550781	15.847999572753906
2019-10-08	54.711856842041016	111.3270492553711	270.7200012207031	16.003332138061523
2019-10-09	55.353092193603516	112.3648681640625	267.5299987792969	16.302000045776367
2019-10-10	56.09916305541992	113.53945922851562	280.4800109863281	16.31599998474121
2019-10-11	57.591304779052734	114.85079193115234	282.92999267578125	16.525999069213867
2019-10-14	57.50840377807617	114.27154541015625	285.5299987792969	17.130666732788086
2019-10-15	57.37430953979492	115.04386901855469	284.25	17.19266700744629
2019-10-16	57.14269256591797	114.3278579711914	286.2799987792969	17.316667556762695
2019-10-17	57.36456298828125	108.01251983642578	293.3500061035156	17.46466636657715
2019-10-18	57.640071868896484	107.87576293945312	275.29998779296875	17.1299991607666
2019-10-21	58.63970184326172	106.66095733642578	278.04998779296875	16.899999618530273
2019-10-22	58.505615234375	107.77117919921875	266.69000244140625	17.038667678833008
2019-10-23	59.290687561035156	108.10906219482422	271.2699890136719	16.978666305541992
2019-10-24	59.388221740722656	107.85966491699219	271.5	19.978666305541992
2019-10-25	60.119659423828125	108.96183013916016	276.82000732421875	21.875333786010742
2019-10-28	60.72187805175781	109.38822174072266	281.8599853515625	21.847333908081055
2019-10-29	59.317508697509766	107.6585464477539	281.2099914550781	21.08133316040039
2019-10-30	59.31019592285156	108.80897521972656	291.45001220703125	21.000667572021484
2019-10-31	60.65116500854492	107.58613586425781	287.4100036621094	20.994667053222656
2019-11-01	62.372493743896484	109.03423309326172	286.80999755859375	20.887332916259766
2019-11-04	62.78209686279297	110.75588989257812	292.8599853515625	21.1646671295166
2019-11-05	62.69189453125	110.932861328125	288.0299987792969	21.148000717163086
2019-11-06	62.71871566772461	111.64887237548828	288.5899963378906	21.77199935913086
2019-11-07	63.442562103271484	112.0802993774414	289.57000732421875	22.369333267211914
2019-11-08	63.616188049316406	112.01516723632812	291.57000732421875	22.47599983215332
2019-11-11	64.11995697021484	110.27320098876953	294.17999267578125	23.006000518798828
2019-11-12	64.06126403808594	110.37088775634766	292.010009765625	23.32866668701172
2019-11-13	64.67507934570312	109.46732330322266	283.1099853515625	23.073999404907227
2019-11-14	64.2275619506836	109.07662963867188	289.6199951171875	23.290000915527344
2019-11-15	64.99053955078125	109.40221405029297	295.0299987792969	23.47800064086914
2019-11-18	65.31824493408203	109.3289566040039	302.57000732421875	23.332666397094727
2019-11-19	65.12015533447266	109.4999008178711	302.6000061035156	23.968000411987305
2019-11-20	64.362060546875	108.42539978027344	305.1600036621094	23.481332778930664
2019-11-21	64.07349395751953	108.94638061523438	311.69000244140625	23.655332565307617
2019-11-22	64.01725769042969	109.3533706665039	310.4800109863281	22.202667236328125
2019-11-25	65.13972473144531	110.68020629882812	315.54998779296875	22.422666549682617
2019-11-26	64.63106536865234	109.9638900756836	312.489990234375	21.92799949645996
2019-11-27	65.49920654296875	108.88939666748047	315.92999267578125	22.086000442504883
2019-11-29	65.35489654541016	109.44290924072266	314.6600036621094	21.996000289916992
2019-12-02	64.5992660522461	108.18934631347656	309.989990234375	22.32466697692871
2019-12-03	63.44746780395508	107.54629516601562	306.1600036621094	22.413333892822266
2019-12-04	64.00746154785156	107.44047546386719	304.32000732421875	22.20199966430664
[truncated: 726 more rows]
